# Supplementary material for: Impact of maternal body mass index on pregnancy outcomes following frozen embryo transfer: A systematic review and meta-analysis
Source: PLoS One. 2025 Mar 21;20(3):e0319012. doi: 10.1371/journal.pone.0319012 (PMC11927908; doi:10.1371/journal.pone.0319012)
Supplement: S2 File — (XLS) [file pone.0319012.s009.xls]

## Sheet: csv-obesesAllF-set
PMID	Title	First Author	Journal/Book	Include or Exclude (with reason)
30941397	Female obesity is negatively associated with live birth rate following IVF: a systematic review and meta-analysis	Sermondade N	Hum Reprod Update	EXCLUDE (review article)
37550089	Major postpartum haemorrhage after frozen embryo transfer: A population-based study	Al-Khatib A	BJOG	EXCLUDE (either exposure or outcome not of interest)
38370492	Does body mass index compromise assisted reproductive technique outcomes? A cross-sectional study	Bahrami F	Int J Reprod Biomed	EXCLUDE (confounder adjusted effect sizes not presented)
38342371	The effect of laser-assisted hatching on vitrified/warmed blastocysts: the ALADDIN randomized controlled trial	Alteri A	Fertil Steril	EXCLUDE (either exposure or outcome not of interest)
30955846	Interpregnancy interval and singleton pregnancy outcomes after frozen embryo transfer	Quinn MM	Fertil Steril	EXCLUDE (either exposure or outcome not of interest)
37992522	Circadian serum progesterone variations on the day of frozen embryo transfer in artificially prepared cycles	Loreti S	Reprod Biomed Online	EXCLUDE (either exposure or outcome not of interest)
38609793	Modified natural cycle allows a window of 7 days for frozen embryo transfer planning	Alonso-Mayo C	Reprod Biomed Online	EXCLUDE (either exposure or outcome not of interest)
37809804	Influence of maternal obesity on embryonic vitrification injury and subsequent pregnancy outcomes: A retrospective cohort study	Zeng Z	Heliyon	INCLUDE
38033994	Effect of hyperlipidemia on the outcome of in vitro fertilization in non-obese patients with polycystic ovary syndrome	Yang F	Front Endocrinol (Lausanne)	EXCLUDE (either exposure or outcome not of interest)
34390385	Obstetric and neonatal outcomes after frozen-thawed embryos transfer with laser-assisted hatching: a retrospective cohort study	Pan JP	Arch Gynecol Obstet	EXCLUDE (either exposure or outcome not of interest)
38604654	Effects of SARS-COV-2 infection during the frozen-thawed embryo transfer cycle on embryo implantation and pregnancy outcomes	Lu Y	Hum Reprod	EXCLUDE (either exposure or outcome not of interest)
36474167	Frozen embryo transfer in the menstrual cycle after moderate-severe ovarian hyperstimulation syndrome: a retrospective analysis	Yang Y	BMC Pregnancy Childbirth	EXCLUDE (either exposure or outcome not of interest)
35353614	Elevated Body Mass Index in Donor Oocyte Recipients Does Not Affect Implantation of Euploid Embryos	Moreta LE	J Womens Health (Larchmt)	EXCLUDE (confounder adjusted effect sizes not presented)
38520066	The endometrial transcriptome of infertile women with and without implantation failure	Bui BN	Acta Obstet Gynecol Scand	EXCLUDE (outcome not of interest)
38843150	Metabolic profiles of children aged 2-5 years born after frozen and fresh embryo transfer: A Chinese cohort study	Zhou W	PLoS Med	EXCLUDE (outcome not of interest)
39039530	The natural menstrual cycle revisited - can natural cycle be trusted	Alsbjerg B	J Ovarian Res	EXCLUDE (either exposure or outcome not of interest)
35832421	Early Spontaneous Abortion in Fresh- and Frozen-Embryo Transfers: An Analysis of Over 35,000 Transfer Cycles	Shuai J	Front Endocrinol (Lausanne)	EXCLUDE (either exposure or outcome not of interest)
36396532	Risk factors for clinical pregnancy loss after IVF in women with PCOS	Wang W	Reprod Biomed Online	Exclude (associated maternal disease condition, PCOS)
31649280	Effects of intramuscular and vaginal progesterone supplementation on frozen-thawed embryo transfer	Jiang L	Sci Rep	EXCLUDE (either exposure or outcome not of interest)
32575153	Low body mass index is associated with ectopic pregnancy following assisted reproductive techniques: a retrospective study	Cai J	BJOG	EXCLUDE (outcome not of interest)
35574002	Functional Ovarian Cysts in Artificial Frozen-Thawed Embryo Transfer Cycles With Depot Gonadotropin-Releasing Hormone Agonist	Ji H	Front Endocrinol (Lausanne)	EXCLUDE (either exposure or outcome not of interest)
30744438	Increased body mass index associated with increased preterm delivery in frozen embryo transfers	Ozgur K	J Obstet Gynaecol	EXCLUDE (confounder adjusted effect sizes not presented)
36034419	"Double Frozen Transfer" Could Influence the Perinatal and Children's Growth: A Nested Case-Control Study of 6705 Live Birth Cycles	Gao J	Front Endocrinol (Lausanne)	EXCLUDE (either exposure or outcome not of interest)
39554651	Comparison of fresh and frozen-thawed embryo transfer cycles in patients with low oocyte retrieval	Shi H	Pak J Med Sci	EXCLUDE (either exposure or outcome not of interest)
32170315	Female obesity does not impact live birth rate after frozen-thawed blastocyst transfer	Prost E	Hum Reprod	INCLUDE
37000344	Elevated body mass index in modified natural cycle frozen euploid embryo transfers is not associated with live birth rate	Beshar I	J Assist Reprod Genet	INCLUDE
31954368	Effect of frozen and fresh embryo transfers on the birthweight of live-born twins	Chen L	Eur J Obstet Gynecol Reprod Biol	EXCLUDE (either exposure or outcome not of interest)
38735575	Comparable ongoing pregnancy and pregnancy loss rates in natural cycle and artificial cycle frozen embryo transfers with intensive method-specific luteal phase support; a retrospective cohort study	Ozgur K	J Gynecol Obstet Hum Reprod	EXCLUDE (either exposure or outcome not of interest)
33272629	Neonatal outcomes in women with polycystic ovary syndrome after frozen-thawed embryo transfer	Lin J	Fertil Steril	EXCLUDE (outcome not of interest)
34902597	[Obesity affects the chances of birth after frozen-thawed blastocyst transfer]	Broux E	Gynecol Obstet Fertil Senol	EXCLUDE (article in FRENCH)
38636947	Mild obesity does not affect perinatal outcome in gestational carrier cycles	Clain E	Hum Reprod	EXCLUDE (Participant not of interest)
28322775	Pregnancy and birth outcomes in couples with infertility with and without assisted reproductive technology: with an emphasis on US population-based studies	Luke B	Am J Obstet Gynecol	EXCLUDE (either exposure or outcome not of interest)
39181118	Association between the body mass index of women undergoing IVF and the gender of the offspring	Czech R	Reprod Biomed Online	EXCLUDE (either exposure or outcome not of interest)
33413207	Adverse effects of pre-pregnancy maternal underweight on pregnancy and perinatal outcomes in a freeze-all policy	Tang S	BMC Pregnancy Childbirth	INCLUDE
37062636	Clinical and laboratory parameters associated with cycle outcomes in patients undergoing euploid frozen blastocyst transfer	Melado Vidales L	Reprod Biomed Online	EXCLUDE (either exposure or outcome not of interest)
38373676	Prediction of pregnancy-related complications in women undergoing assisted reproduction, using machine learning methods	Wang C	Fertil Steril	EXCLUDE (either exposure or outcome not of interest)
36344718	Impact of elevated body mass index on cumulative live birth rate and obstetric safety in women undergoing assisted reproductive technology	Hu D	Sci Rep	EXCLUDE (either exposure or outcome not of interest)
36567206	Fresh vs. frozen embryo transfer: new approach to minimize the limitations of using national surveillance data for clinical research	Weiss MS	Fertil Steril	EXCLUDE (either exposure or outcome not of interest)
38566020	Impact of thyroid autoimmunity on the cumulative live birth rates after IVF/ICSI treatment cycles	Huang N	BMC Pregnancy Childbirth	EXCLUDE (either exposure or outcome not of interest)
26928152	Neonatal and maternal outcome after blastocyst transfer: a population-based registry study	Ginström Ernstad E	Am J Obstet Gynecol	EXCLUDE (either exposure or outcome not of interest)
32505542	Maternal and perinatal outcomes in programmed versus natural vitrified-warmed blastocyst transfer cycles	Makhijani R	Reprod Biomed Online	EXCLUDE (either exposure or outcome not of interest)
34493461	Childhood growth of term singletons born after frozen compared with fresh embryo transfer	Terho AM	Reprod Biomed Online	EXCLUDE (either exposure or outcome not of interest)
33423784	Withholding antibiotics does not reduce clinical pregnancy outcomes of natural cycle frozen embryo transfers	Beshar I	Fertil Steril	EXCLUDE (either exposure or outcome not of interest)
36443765	The impact of body mass index on laboratory, clinical outcomes and treatment costs in assisted reproduction: a retrospective cohort study	Dornelles VC	BMC Womens Health	EXCLUDE (either exposure or outcome not of interest)
34850010	Effect of Female and Male Body Mass Index on Cumulative Live Birth Rates in the Freeze-all Strategy	Shen X	J Clin Endocrinol Metab	INCLUDE
31843081	Would weight loss before frozen embryo transfer improve the live-birth rate for obese women with polycystic ovary syndrome?	Milenkovic M	Fertil Steril	EXCLUDE (exposure and outcome not of interest)
27789185	Increased miscarriage of euploid pregnancies in obese women undergoing cryopreserved embryo transfer	Tremellen K	Reprod Biomed Online	EXCLUDE (either exposure or outcome not of interest)
36216661	Endometriosis patients benefit from high serum progesterone in hormone replacement therapy-frozen embryo transfer cycles: a cohort study	Alsbjerg B	Reprod Biomed Online	EXCLUDE (either exposure or outcome not of interest)
39154832	Preovulation body mass index and pregnancy after first frozen embryo transfer in patients with polycystic ovary syndrome and insulin resistance	Liang H	Fertil Steril	EXCLUDE (either exposure or outcome not of interest)
37284215	Higher risk of pre-eclampsia and other vascular disorders with artificial cycle for frozen-thawed embryo transfer compared to ovulatory cycle or to fresh embryo transfer following in vitro fertilization	Epelboin S	Front Endocrinol (Lausanne)	EXCLUDE (either exposure or outcome not of interest)
37723581	The true natural cycle frozen embryo transfer - impact of patient and follicular phase characteristics on serum progesterone levels one day prior to warmed blastocyst transfer	Mumusoglu S	Reprod Biol Endocrinol	EXCLUDE (either exposure or outcome not of interest)
26255088	Freeze-all at the blastocyst or bipronuclear stage: a randomized clinical trial	Shapiro BS	Fertil Steril	EXCLUDE (either exposure or outcome not of interest)
37183670	Screening the predictors for live birth failure in women after the first frozen embryo transfer based on the Lasso algorithm: a retrospective study	Jin W	Zygote	EXCLUDE (either exposure or outcome not of interest)
38604265	Midluteal serum estradiol levels are associated with live birth rates in hormone replacement therapy frozen embryo transfer cycles: a cohort study	Alsbjerg B	Fertil Steril	EXCLUDE (either exposure or outcome not of interest)
36942487	Endometrial receptivity evaluation using hysteroscopic endometrial gland image recognition	Zheng S	Hum Fertil (Camb)	EXCLUDE (either exposure or outcome not of interest)
37058394	Reproductive history does not compromise subsequent live birth and perinatal outcome following in-vitro fertilization: analysis of 25 329 first frozen-thawed embryo transfer cycles without preimplantation genetic testing for aneuploidy	Chen D	Ultrasound Obstet Gynecol	EXCLUDE (either exposure or outcome not of interest)
34323946	Cardiac remodeling in fetuses conceived by ARTs: fresh versus frozen embryo transfer	Boutet ML	Hum Reprod	EXCLUDE (either exposure or outcome not of interest)
35573703	Association Between Fresh Embryo Transfers and Frozen-Thawed Embryo Transfers Regarding Live Birth Rates Among Women Undergoing Long Gonadotropin-Releasing Hormone Antagonist Protocols	Fan L	Front Cell Dev Biol	EXCLUDE (either exposure or outcome not of interest)
34248846	Risk Factors for Different Types of Pregnancy Losses: Analysis of 15,210 Pregnancies After Embryo Transfer	Yang AM	Front Endocrinol (Lausanne)	EXCLUDE (either exposure or outcome not of interest)
37849847	Factors Affecting the Outcomes of First in vitro Fertilization and Embryo Transfer: A Retrospective Investigation	Muhaidat N	Int J Womens Health	EXCLUDE (either exposure or outcome not of interest)
38246403	Endometriosis diagnosed by ultrasound is associated with lower live birth rates in women undergoing their first in vitro fertilization/intracytoplasmic sperm injection treatment	Alson S	Fertil Steril	EXCLUDE (either exposure or outcome not of interest)
38600915	Blood pressure and lipid profiles in children born after ART with frozen embryo transfer	Asserhøj LL	Hum Reprod Open	EXCLUDE (either exposure or outcome not of interest)
34403819	Association between low fetal fraction and hypertensive disorders of pregnancy in in vitro fertilization-conceived pregnancies	Cagino K	Am J Obstet Gynecol MFM	EXCLUDE (either exposure or outcome not of interest)
37819553	Perinatal outcomes in 6640 singleton pregnancies after donor oocyte IVF across three continents over 7 years	Shah JS	J Assist Reprod Genet	EXCLUDE (either exposure or outcome not of interest)
35881399	Association of Assisted Reproductive Technology With Offspring Growth and Adiposity From Infancy to Early Adulthood	Elhakeem A	JAMA Netw Open	EXCLUDE (either exposure or outcome not of interest)
28985909	Neutral effect of body mass index on implantation rate after frozen-thawed blastocyst transfer	Insogna IG	Fertil Steril	INCLUDE
34795639	Multifactor Prediction of Embryo Transfer Outcomes Based on a Machine Learning Algorithm	Liu R	Front Endocrinol (Lausanne)	EXCLUDE (either exposure or outcome not of interest)
38177081	Growth of singletons born after frozen embryo transfer until early adulthood: a Finnish register study	Terho AM	Hum Reprod	EXCLUDE (either exposure or outcome not of interest)
36535879	A decrease in endometrial thickness before embryo transfer is not associated with preterm birth and placenta-mediated pregnancy complications	Gill P	Reprod Biomed Online	EXCLUDE (either exposure or outcome not of interest)
33368250	Evaluating in vitro fertilization outcomes of patients with low body mass index following frozen-thawed embryo transfer	Oliva M	Int J Gynaecol Obstet	INCLUDE
38865782	Ongoing pregnancy rates in single euploid frozen embryo transfers remain unaffected by female age: a retrospective study	Lawrenz B	Reprod Biomed Online	EXCLUDE (either exposure or outcome not of interest)
35148705	Body mass index is associated with miscarriage rate and perinatal outcomes in cycles with frozen-thawed single blastocyst transfer: a retrospective cohort study	Zheng Y	BMC Pregnancy Childbirth	INCLUDE
32198718	Natural frozen embryo transfer with hCG booster leads to improved cycle outcomes: a retrospective cohort study	Reichman DE	J Assist Reprod Genet	EXCLUDE (either exposure or outcome not of interest)
35854214	Incidence and risk factors for early pregnancy loss in women with first pregnancy undergoing in vitro fertilization-embryo transfer	Wang M	BMC Pregnancy Childbirth	EXCLUDE (either exposure or outcome not of interest)
35471122	Maternal underweight does not adversely affect the outcomes of IVF/ICSI and frozen embryo transfer cycles or early embryo development	Hoffman D	Gynecol Endocrinol	EXCLUDE (either exposure or outcome not of interest)
23847110	IVF outcomes in obese donor oocyte recipients: a systematic review and meta-analysis	Jungheim ES	Hum Reprod	EXCLUDE (review article)
36399255	Prediction of risk factors for first trimester pregnancy loss in frozen-thawed good-quality embryo transfer cycles using machine learning algorithms	Ozer G	J Assist Reprod Genet	EXCLUDE (either exposure or outcome not of interest)
36720552	High birth weight and greater gestational age at birth in singletons born after frozen compared to fresh embryo transfer	Hsiao YY	Taiwan J Obstet Gynecol	EXCLUDE (either exposure or outcome not of interest)
35489711	Comparison of two endometrial preparation methods for frozen-thawed embryo transfer in anovulatory PCOS patients: Impact on miscarriage rate	Simon V	J Gynecol Obstet Hum Reprod	EXCLUDE (either exposure or outcome not of interest)
37549839	Frozen embryo transfer outcomes decline with increasing female body mass index in female but not male factor infertility: analysis of 56,564 euploid blastocyst transfers	Bakkensen JB	Fertil Steril	INCLUDE
36909329	Hormone replacement treatment regimen is associated with a higher risk of hypertensive disorders of pregnancy in women undergoing frozen-thawed embryo transfer	Fan L	Front Endocrinol (Lausanne)	EXCLUDE (either exposure or outcome not of interest)
37908745	Pre-gravid body mass index is associated with a higher risk of gestational hypertension in singleton pregnancy following frozen-thawed embryo transfer	Fan L	Front Endocrinol (Lausanne)	EXCLUDE (either exposure or outcome not of interest)
39622089	Placental pathology of IVF-conceived dichorionic diamniotic twins after fresh embryo versus frozen-thawed transfer	Shlush E	Placenta	EXCLUDE (either exposure or outcome not of interest)
35095766	A Predictive Model of Live Birth Based on Obesity and Metabolic Parameters in Patients With PCOS Undergoing Frozen-Thawed Embryo Transfer	Jiang X	Front Endocrinol (Lausanne)	EXCLUDE (either exposure or outcome not of interest)
38217337	Higher pre-pregnancy body mass index was associated with adverse pregnancy and perinatal outcomes in women with polycystic ovary syndrome after a freeze-all strategy: A historical cohort study	Hu X	Acta Obstet Gynecol Scand	INCLUDE
32313664	Measuring serum estradiol and progesterone one day prior to frozen embryo transfer improves live birth rates	Alur-Gupta S	Fertil Res Pract	EXCLUDE (either exposure or outcome not of interest)
37282886	A thinner endometrium is associated with lower newborn birth weight during in vitro fertilization-frozen-embryo transfer: a cohort study	Zhang X	Gynecol Endocrinol	EXCLUDE (either exposure or outcome not of interest)
35626180	Endometriosis and Impaired Placentation: A Prospective Cohort Study Comparing Uterine Arteries Doppler Pulsatility Index in Pregnancies of Patients with and without Moderate-Severe Disease	Salmeri N	Diagnostics (Basel)	EXCLUDE (either exposure or outcome not of interest)
35525951	The effect of mildly stimulated cycle versus artificial cycle on pregnancy outcomes in overweight/obese women with PCOS prior to frozen embryo transfer: a retrospective cohort study	Guan L	BMC Pregnancy Childbirth	EXCLUDE (either exposure or outcome not of interest)
35850741	Obstetric outcomes following ovarian hyperstimulation syndrome in IVF - a comparison with uncomplicated fresh and frozen transfer cycles	Ganer Herman H	BMC Pregnancy Childbirth	EXCLUDE (either exposure or outcome not of interest)
37582908	Evaluation of live birth rates and perinatal outcomes following two sequential vitrification/warming events at the zygote and blastocyst stages	Nanassy L	J Assist Reprod Genet	EXCLUDE (either exposure or outcome not of interest)
33129765	Embryo biopsy and perinatal outcomes of singleton pregnancies: an analysis of 16,246 frozen embryo transfer cycles reported in the Society for Assisted Reproductive Technology Clinical Outcomes Reporting System	Li M	Am J Obstet Gynecol	EXCLUDE (either exposure or outcome not of interest)
36717810	No advantage of single day 6 good-quality blastocyst transfer versus single day 5 poor-quality blastocyst transfer in frozen-thawed cycles stratified by age: a retrospective study	He Y	BMC Pregnancy Childbirth	EXCLUDE (either exposure or outcome not of interest)
37458652	Endometrial thickness is a good predictor of clinical pregnancy and live birth rates in fresh and frozen-thawed embryo transfer cycles	Değer U	Eur Rev Med Pharmacol Sci	EXCLUDE (either exposure or outcome not of interest)
38524209	Frozen autologous and donor oocytes are associated with differences in clinical and neonatal outcomes compared with fresh oocytes: a Society for Assisted Reproductive Technology Clinic Outcome Reporting System Analysis	Burks CA	F S Rep	EXCLUDE (either exposure or outcome not of interest)
37969563	Evaluation of the effect of endometrial scratch by hysteroscopic scissors on frozen embryo transfer outcomes: A historical cohort study	Saedi S	Int J Reprod Biomed	EXCLUDE (either exposure or outcome not of interest)
30137414	Serum Human Chorionic Gonadotropin Among Women With and Without Obesity After Single Embryo Transfers	Brady PC	J Clin Endocrinol Metab	EXCLUDE (either exposure or outcome not of interest)
39402566	The PPOS protocol mitigates the detrimental effects of high BMI on embryo and clinical pregnancy outcomes	Shen X	Reprod Biol Endocrinol	EXCLUDE (either exposure or outcome not of interest)
35148259	Disposition of embryos from women who only produced morphologically poor embryos on day three	Lin PY	Biomed J	EXCLUDE (either exposure or outcome not of interest)
30617927	Single best euploid versus single best unknown-ploidy blastocyst frozen embryo transfers: a randomized controlled trial	Ozgur K	J Assist Reprod Genet	EXCLUDE (either exposure or outcome not of interest)
34170923	Separating parental and treatment contributions to perinatal health after fresh and frozen embryo transfer in assisted reproduction: A cohort study with within-sibship analysis	Westvik-Johari K	PLoS Med	EXCLUDE (either exposure or outcome not of interest)
38167499	A randomized, controlled clinical study of low-molecular-weight heparin improving pregnancy outcomes in PCOS women undergoing IVF: study protocol	Huang O	Trials	EXCLUDE (either exposure or outcome not of interest)
30407618	Effect of body mass index on the outcome of IVF cycles among patients with poor ovarian response	Maged AM	Int J Gynaecol Obstet	EXCLUDE (either exposure or outcome not of interest)
31823750	Effects of pre-pregnancy body mass index on pregnancy and perinatal outcomes in women with PCOS undergoing frozen embryo transfer	Lin J	BMC Pregnancy Childbirth	INCLUDE
35455880	Embryonic Development in Relation to Maternal Obesity Does Not Affect Pregnancy Outcomes in FET Cycles	Fawarseh A	Healthcare (Basel)	INCLUDE
30239784	A cost-effectiveness analysis of freeze-only or fresh embryo transfer in IVF of non-PCOS women	Le KD	Hum Reprod	EXCLUDE (either exposure or outcome not of interest)
29574310	High serum IGF-1 levels are associated with pregnancy loss following frozen-thawed euploid embryo transfer cycles	Irani M	J Reprod Immunol	EXCLUDE (either exposure or outcome not of interest)
31163133	The combined impact of maternal age and body mass index on cumulative live birth following in vitro fertilization	Goldman RH	Am J Obstet Gynecol	EXCLUDE (either exposure or outcome not of interest)
33101197	Effect of the Interaction Between Pre-pregnancy Body Mass Index and Fresh/Frozen Embryo Transfer on Perinatal Outcomes of Assisted Reproductive Technology-Conceived Singletons: A Retrospective Cohort Study	Qu P	Front Endocrinol (Lausanne)	EXCLUDE (either exposure or outcome not of interest)
38527601	Embryo long-term storage does not affect assisted reproductive technologies outcome: analysis of 58,001 vitrified blastocysts over 11 years	Cobo A	Am J Obstet Gynecol	EXCLUDE (either exposure or outcome not of interest)
26942778	Endometrial thickness significantly affects clinical pregnancy and live birth rates in frozen-thawed embryo transfer cycles	Bu Z	Gynecol Endocrinol	EXCLUDE (either exposure or outcome not of interest)
34716537	Perinatal Outcomes of Singleton Live Births Following Preimplantation Genetic Testing for Chromosomal Structural Rearrangements in Single Frozen-Thawed Blastocyst Transfer Cycles: a Retrospective Cohort Study	Zheng W	Reprod Sci	EXCLUDE (either exposure or outcome not of interest)
38205607	Effect of paternal body mass index on maternal and child-health outcomes of singletons after frozen-thawed embryo transfer cycles: a retrospective study	Li X	Hum Fertil (Camb)	EXCLUDE (either exposure or outcome not of interest)
32366332	Increased risk of maternal and neonatal complications in hormone replacement therapy cycles in frozen embryo transfer	Zong L	Reprod Biol Endocrinol	EXCLUDE (either exposure or outcome not of interest)
33798478	The association between prior cesarean delivery and subsequent in vitro fertilization outcomes in women undergoing autologous, frozen-thawed single euploid embryo transfer	Friedenthal J	Am J Obstet Gynecol	EXCLUDE (either exposure or outcome not of interest)
30221570	Influence of body mass index on the relationship between endometrial thickness and pregnancy outcome in single blastocyst frozen embryo transfer cycles	Crosby D	Hum Fertil (Camb)	EXCLUDE (either exposure or outcome not of interest)
29254433	Frozen-Thawed Embryo Transfer Cycles Have a Lower Incidence of Ectopic Pregnancy Compared With Fresh Embryo Transfer Cycles	Zhang X	Reprod Sci	EXCLUDE (either exposure or outcome not of interest)
24006906	Long-term pituitary downregulation before frozen embryo transfer could improve pregnancy outcomes in women with adenomyosis	Niu Z	Gynecol Endocrinol	EXCLUDE (either exposure or outcome not of interest)
39080633	Impact of elevated serum estradiol levels before progesterone administration on pregnancy outcomes in frozen-thawed embryo transfer for hormone replacement therapy	Shuai J	Reprod Biol Endocrinol	EXCLUDE (either exposure or outcome not of interest)
38628734	Study on the influence of syphilis on the outcome of frozen-thawed embryo transfer in infertility patients	Miao L	Heliyon	EXCLUDE (either exposure or outcome not of interest)
33497045	Serum Progesterone Levels with The Use of Four Different Types of Vaginal Progesterone in Frozen-Thawed Embryo Transfer Cycles and Related Pregnancy Outcomes	Shiba R	Int J Fertil Steril	EXCLUDE (either exposure or outcome not of interest)
34088314	Effects of localisation of uterine adenomyosis on outcome of in vitro fertilisation/intracytoplasmic sperm injection fresh and frozen-thawed embryo transfer cycles: a multicentre retrospective cohort study	Iwasawa T	Reprod Biol Endocrinol	EXCLUDE (either exposure or outcome not of interest)
34447994	Association between endogenous LH level prior to progesterone administration and live birth rate in artificial frozen-thawed blastocyst transfer cycles of ovulatory women	Zhou R	Hum Reprod	EXCLUDE (either exposure or outcome not of interest)
38706702	Body mass index modified the effectiveness of low dose aspirin treatment on frozen-thawed embryo transfer outcome: a propensity score-matched study	Chen K	Front Endocrinol (Lausanne)	EXCLUDE (either exposure or outcome not of interest)
32924248	Association between blastocyst morphology and live birth rate following frozen-thawed single blastocyst transfer: Results from a 5-year retrospective analysis of 2593 cryopreserved blastocysts	Guo N	J Obstet Gynaecol Res	EXCLUDE (either exposure or outcome not of interest)
39564826	Determining Factors Influencing The Successful Embryo Transfer and Pregnancy during The Frozen Cycle of In Vitro Fertilization: A Retrospective Cohort Study	Suebthawinkul C	Int J Fertil Steril	EXCLUDE (either exposure or outcome not of interest)
33832867	Which factors affect the likelihood of miscarriage after single euploid blastocyst transfer?	Boynukalin FK	Reprod Biomed Online	EXCLUDE (either exposure or outcome not of interest)
31238940	Effect of body mass index on pregnancy outcomes in a freeze-all policy: an analysis of 22,043 first autologous frozen-thawed embryo transfer cycles in China	Zhang J	BMC Med	INCLUDE
36271137	Comparison of ART outcome in patients with poor ovarian response according to POSEIDON criteria	Lee HJ	Sci Rep	EXCLUDE (either exposure or outcome not of interest)
29102427	Effect of repeated cryopreservation on human embryo developmental potential	Zheng X	Reprod Biomed Online	EXCLUDE (either exposure or outcome not of interest)
26969648	Pregnancy outcomes of blastocysts cultured overnight after thawing	Fang C	Arch Gynecol Obstet	EXCLUDE (either exposure or outcome not of interest)
38861328	Are there associations between clinical and embryological factors with pregnancy loss following transfer of a single euploid embryo?	Yuksel B	Reprod Fertil	EXCLUDE (either exposure or outcome not of interest)
37952915	Higher live birth rates are associated with a normal body mass index in preimplantation genetic testing for aneuploidy frozen embryo transfer cycles: a Society for Assisted Reproductive Technology Clinic Outcome Reporting System study	Peterson A	Fertil Steril	INCLUDE
37198964	Comparison of serum progesterone levels on the day of frozen embryo transfers according to type of endometrial preparation: a single centre, retrospective study	Pouget O	Zygote	EXCLUDE (either exposure or outcome not of interest)
39135910	Free Androgen Index Might Not Be a Perfect Predictor of Infertility Outcomes in Patients with Polycystic Ovary Syndrome Undergoing Frozen Embryo Transfer:A Retrospective Cohort Study	Wang S	Int J Womens Health	EXCLUDE (either exposure or outcome not of interest)
38440261	Hyperlipidemia is negatively associated with pregnancy outcomes in patients following frozen-thawed embryo transfer: A retrospective study	Yang F	Health Sci Rep	EXCLUDE (either exposure or outcome not of interest)
32402450	Effect of paternal body mass index on neonatal outcomes of singletons after frozen-thawed embryo transfer cycles: analysis of 7,908 singleton newborns	Ma M	Fertil Steril	EXCLUDE (either exposure or outcome not of interest)
33614988	Dietary pattern characterisation among subfertile South Asian women and the impact of vitamin B12 intake on frozen embryo transfer outcomes: a cross-sectional study	Ravichandran A	Hum Reprod Open	EXCLUDE (either exposure or outcome not of interest)
32970718	The effect of endometrial thickness on pregnancy outcomes of frozen-thawed embryo transfer cycles which underwent hormone replacement therapy	Shaodi Z	PLoS One	EXCLUDE (either exposure or outcome not of interest)
30091374	Effects of endometrial preparations and transferred embryo types on pregnancy outcome from patients with advanced maternal age	Liu J	Syst Biol Reprod Med	EXCLUDE (either exposure or outcome not of interest)
39072724	Pregnancy and perinatal outcomes in pregnancies following frozen embryo transfer (FET) after transcervical resection of adhesions (TCRA): A retrospective cohort study with propensity score matching analysis	Ding K	Int J Gynaecol Obstet	EXCLUDE (either exposure or outcome not of interest)
35237234	Outcomes After a Single Ovarian Stimulation Cycle in Women of Advanced Reproductive Age: A Retrospective Analysis	Liu M	Front Endocrinol (Lausanne)	EXCLUDE (either exposure or outcome not of interest)
33308308	Reproductive technologies, female infertility, and the risk of imprinting-related disorders	Fauque P	Clin Epigenetics	EXCLUDE (either exposure or outcome not of interest)
38185197	Association of duration of embryo culture with risk of large for gestational age delivery in cryopreserved embryo transfer cycles	Pier BD	Fertil Steril	EXCLUDE (either exposure or outcome not of interest)
34548164	Outcomes of embryo transfers performed by Reproductive Endocrinology and Infertility fellows vs. faculty: an 11-year retrospective review	Miller CM	Fertil Steril	EXCLUDE (either exposure or outcome not of interest)
33271319	Oral dydrogesterone vs. micronized vaginal progesterone gel for luteal phase support in frozen-thawed single blastocyst transfer in good prognosis patients	Ozer G	J Gynecol Obstet Hum Reprod	EXCLUDE (either exposure or outcome not of interest)
31239846	Endometrial Preparation for Women Undergoing Embryo Transfer Frozen-Thawed Embryo Transfer With and Without Pretreatment With Gonadotropin Releasing Hormone Agonists	Movahedi S	J Family Reprod Health	EXCLUDE (either exposure or outcome not of interest)
30850320	Placental volume and other first-trimester outcomes: are there differences between fresh embryo transfer, frozen-thawed embryo transfer and natural conception?	Choux C	Reprod Biomed Online	EXCLUDE (either exposure or outcome not of interest)
33120483	[Analysis of pregnancy outcomes of D6 single blastocyst transplantation in fresh and frozen-thawed cycles]	Zhang JJ	Zhonghua Fu Chan Ke Za Zhi	EXCLUDE (either exposure or outcome not of interest)
29786036	Overall Blastocyst Quality, Trophectoderm Grade, and Inner Cell Mass Grade Predict Pregnancy Outcome in Euploid Blastocyst Transfer Cycles	Zhao YY	Chin Med J (Engl)	EXCLUDE (either exposure or outcome not of interest)
32294185	Obstetric and perinatal risks in 4601 singletons and 884 twins conceived after fresh blastocyst transfers: a Nordic study from the CoNARTaS group	Spangmose AL	Hum Reprod	EXCLUDE (either exposure or outcome not of interest)
31398256	Effect of endometrial thickness on birthweight in frozen embryo transfer cycles: an analysis including 6181 singleton newborns	Zhang J	Hum Reprod	EXCLUDE (either exposure or outcome not of interest)
36088329	Is early-follicular long-acting GnRH agonist protocol an alternative for patients with polycystic ovary syndrome undergoing in vitro fertilization?	Wang D	Reprod Biol Endocrinol	EXCLUDE (either exposure or outcome not of interest)
27206088	Influence of Donor, Recipient, and Male Partner Body Mass index on Pregnancy Rates in Oocyte Donation Cycles	Rubio C	JBRA Assist Reprod	EXCLUDE (either exposure or outcome not of interest)
29636081	Pregnancy outcomes of PCOS overweight/obese patients after controlled ovarian stimulation with the GnRH antagonist protocol and frozen embryo transfer	Chen R	Reprod Biol Endocrinol	EXCLUDE (confounder adjusted effect sizes not presented)
39571406	Is there an association between the 'October 7th' events and IVF outcomes in Israel?	Kadour-Peero E	Reprod Biomed Online	EXCLUDE (either exposure or outcome not of interest)
28785018	Effect of Frozen Embryo Transfer and Progestin-primed Ovary Stimulation on IVF outcomes in women with high body mass index	Wang L	Sci Rep	EXCLUDE (confounder adjusted effect sizes not presented)
30232580	Factors affecting the live-birth rate in women with diminished ovarian reserve undergoing IVF-ET	Huang Y	Arch Gynecol Obstet	EXCLUDE (either exposure or outcome not of interest)
39256889	Comparison of ultra-long gonadotropin releasing hormone agonist versus standard downregulation in women with adenomyosis undergoing frozen-thawed embryo transfer: a randomized clinical trial	Ansaripour S	Contracept Reprod Med	EXCLUDE (either exposure or outcome not of interest)
37810820	Young obese patients may benefit from GnRH-a long protocol contributing to higher implantation rate and live birth rate of fresh IVF-ET cycles	Wan Q	Heliyon	EXCLUDE (either exposure or outcome not of interest)
30316432	Impact of male partner characteristics and semen parameters on in vitro fertilization and obstetric outcomes in a frozen oocyte donor model	Capelouto SM	Fertil Steril	EXCLUDE (either exposure or outcome not of interest)
33486924	[Impact of previous cesarean delivery on pregnancy outcomes of in vitro fertilization and frozen-thawed embryo transfer]	Zhang YF	Zhonghua Fu Chan Ke Za Zhi	EXCLUDE (either exposure or outcome not of interest)
37769303	Utility of Office Hysteroscopy in Diagnosing Retained Products of Conception Following Early Pregnancy Loss After In Vitro Fertilization	George JS	Obstet Gynecol	EXCLUDE (either exposure or outcome not of interest)
38524206	Comparing reproductive outcomes between conventional in vitro fertilization and nonindicated intracytoplasmic sperm injection in autologous embryo transfer cycles: a Society for Assisted Reproductive Technology Clinic Outcome Reporting System Study	Gingold JA	F S Rep	EXCLUDE (either exposure or outcome not of interest)
38439198	Female obesity increases the risk of preterm birth of single frozen-thawed euploid embryos: a retrospective cohort study	Liu X	Gynecol Endocrinol	INCLUDE
33517605	The clinical outcomes of fresh versus frozen embryos transfer in women ≥40 years with poor ovarian response	Liu C	Obstet Gynecol Sci	EXCLUDE (either exposure or outcome not of interest)
36753374	Meta-analysis to assess the role of maternal characteristics and risk factors on postpartum hemorrhage	Wang C	Adv Clin Exp Med	EXCLUDE (review article)
32736647	Follicular phase length has no influence on frozen-thawed embryo transfers in natural cycles	Ying Y	J Ovarian Res	EXCLUDE (either exposure or outcome not of interest)
39072274	Progestin-primed ovarian stimulation with letrozole using different doses of medroxyprogesterone acetate per day: a retrospective cohort study	Li HL	Front Endocrinol (Lausanne)	EXCLUDE (either exposure or outcome not of interest)
25191027	Correlation of subendometrial-endometrial blood flow assessment by two-dimensional power Doppler with pregnancy outcome in frozen-thawed embryo transfer cycles	Sardana D	J Hum Reprod Sci	EXCLUDE (either exposure or outcome not of interest)
33902237	[Effect of body mass index on the assisted reproductive outcome of frozen-thawed embryo transfer in patients with polycystic ovary syndrome]	Zhang YF	Zhonghua Fu Chan Ke Za Zhi	EXCLUDE (either exposure or outcome not of interest)
34880831	Ovarian Endometrioma Negatively Impacts Oocyte Quality and Quantity But Not Pregnancy Outcomes in Women Undergoing IVF/ICSI Treatment: A Retrospective Cohort Study	Wu Y	Front Endocrinol (Lausanne)	EXCLUDE (either exposure or outcome not of interest)
39594620	Excess Weight Impairs Oocyte Quality, as Reflected by mtDNA and BMP-15	Sigal E	Cells	EXCLUDE (either exposure or outcome not of interest)
30895252	The rate of euploid miscarriage is increased in the setting of adenomyosis	Stanekova V	Hum Reprod Open	EXCLUDE (either exposure or outcome not of interest)
31629726	In vitro fertilization and risk for hypertensive disorders of pregnancy: associations with treatment parameters	Luke B	Am J Obstet Gynecol	EXCLUDE (either exposure or outcome not of interest)
31634242	Perinatal complications and live-birth outcomes following assisted reproductive technology: a retrospective cohort study	Lei LL	Chin Med J (Engl)	EXCLUDE (either exposure or outcome not of interest)
32540431	Suboptimal endometrial-embryonal synchronization is a risk factor for ectopic pregnancy in assisted reproduction techniques	Murtinger M	Reprod Biomed Online	EXCLUDE (either exposure or outcome not of interest)
37388214	High anti-Mullerian hormone level is adversely associated with cumulative live birth rates of two embryo transfers after the first initiated cycle in patients with polycystic ovary syndrome	Su N	Front Endocrinol (Lausanne)	EXCLUDE (either exposure or outcome not of interest)
25676168	Live birth rates after combined adjuvant therapy in IVF-ICSI cycles: a matched case-control study	Motteram C	Reprod Biomed Online	EXCLUDE (either exposure or outcome not of interest)
31843094	Effect of body mass index on pregnancy outcomes with the freeze-all strategy in women with polycystic ovarian syndrome.	Qiu M	Fertil Steril.	INCLUDE
37684397	Maternal body mass index is not associated with assisted reproductive technology outcomes	Kidera N	Sci Rep.	INCLUDE
26366790	Embryo quality is the main factor affecting cumulative live birth rate after elective single embryo transfer in fresh stimulation cycles	Niinimäki M	Eur J Obstet Gynecol Reprod Biol	EXCLUDE (either exposure or outcome not of interest)
24413766	Large baby syndrome in singletons born after frozen embryo transfer (FET): is it due to maternal factors or the cryotechnique?	Pinborg A	Hum Reprod	EXCLUDE (either exposure or outcome not of interest)
31241750	Low-to-moderate alcohol consumption and success in fertility treatment: a Danish cohort study	Lyngsø J	Hum Reprod	EXCLUDE (either exposure or outcome not of interest)
30503130	Effect of body weight on early hormone levels in singleton pregnancies resulting in delivery after in vitro fertilization	Mejia RB	Fertil Steril	EXCLUDE (either exposure or outcome not of interest)
38453594	Association with pre-pregnancy BMI on early pregnancy loss in infertility patients in first HRT-FET cycles: A retrospective cohort study	Cheng T	Obes Res Clin Pract	EXCLUDE (confounder adjusted effect sizes not presented)
22791752	The influence of the type of embryo culture medium on neonatal birthweight after single embryo transfer in IVF	Vergouw CG	Hum Reprod	EXCLUDE (either exposure or outcome not of interest)
35330582	[Influencing factors analysis on live birth outcome of D3 cleavage stage frozen-thawed embryo after overnight culture and development of nomogram prediction model]	Guo YH	Zhonghua Yi Xue Za Zhi	EXCLUDE (not relevant to the analysis)
34229182	Correlation between plasmatic progesterone, endometrial receptivity genetic assay and implantation rates in frozen-thawed transferred euploid embryos. A multivariate analysis	Barrenetxea G	Eur J Obstet Gynecol Reprod Biol	EXCLUDE (either exposure or outcome not of interest)
26538864	Deep venous thrombosis in a patient undergoing In-vitro fertilization with oocyte donation	Mahajan N	J Hum Reprod Sci.	EXCLUDE (either exposure or outcome not of interest)
36452898	The effect of body mass index on neonatal outcomes in Chinese women with polycystic ovary syndrome. Front Med (Lausanne).	Guo H	Front Med (Lausanne).	EXCLUDE (confounder adjusted effect sizes not presented)
21813669	Influence of BMI on risk of miscarriage after single blastocyst transfer.	Rittenberg V	Hum Reprod.	EXCLUDE (confounder adjusted effect sizes not presented)
26020402	Utrogestan as an effective oral alternative for preventing premature luteinizing hormone surges in women undergoing controlled ovarian hyperstimulation for in vitro fertilization	Zhu X	Medicine (Baltimore)	EXCLUDE (based on title and abstract screening)
39357059	Analysis of the Factors Affecting the Male-Female Sex Ratio of Babies Born through Assisted Reproductive Technology	Ugwu AO	West Afr J Med	EXCLUDE (based on title and abstract screening)
39866733	Evaluating the impact of visceral fat on the outcomes of frozen embryo transfer via bioelectrical impedance analysis	Ni D	Front Endocrinol (Lausanne)	EXCLUDE (based on title and abstract screening)
27400398	A modified natural cycle results in higher live birth rate in vitrified-thawed embryo transfer for women with regular menstruation	Guan Y	Syst Biol Reprod Med	EXCLUDE (based on title and abstract screening)
39821799	The Impact of BMI on PCOS Patients and Transcriptome Profiling and Bioinformatic Analysis of Granulosa Cells in PCOS Patients with High and Low BMI	Tao P	Reprod Sci	EXCLUDE (based on title and abstract screening)
39820831	Endometrial scratching before euploid embryo transfer: a case-control study	Lindekugel SMK	J Assist Reprod Genet	EXCLUDE (based on title and abstract screening)
30526664	The ReceptIVFity cohort study protocol to validate the urogenital microbiome as predictor for IVF or IVF/ICSI outcome	Koedooder R	Reprod Health	EXCLUDE (based on title and abstract screening)
27909843	Increased risk of large-for-gestational age birthweight in singleton siblings conceived with in vitro fertilization in frozen versus fresh cycles	Luke B	J Assist Reprod Genet	EXCLUDE (based on title and abstract screening)
29331235	Antimüllerian hormone as a predictor of live birth following assisted reproduction: an analysis of 85,062 fresh and thawed cycles from the Society for Assisted Reproductive Technology Clinic Outcome Reporting System database for 2012-2013	Tal R	Fertil Steril	EXCLUDE (based on title and abstract screening)
27999118	Effect of pretreatment with oral contraceptives and progestins on IVF outcomes in women with polycystic ovary syndrome	Wei D	Hum Reprod	EXCLUDE (based on title and abstract screening)
27563236	PIVET rFSH dosing algorithms for individualized controlled ovarian stimulation enables optimized pregnancy productivity rates and avoidance of ovarian hyperstimulation syndrome	Yovich JL	Drug Des Devel Ther	EXCLUDE (based on title and abstract screening)
36299179	[Effects of time of recombinant luteinized hormone supplementation on pregnancy outcomes of women with advanced reproductive age during follicular-phase long protocol]	Wang L	Zhonghua Fu Chan Ke Za Zhi	EXCLUDE (based on title and abstract screening)
32219343	Low anti-Müllerian hormone level is not a risk factor for early pregnancy loss in IVF/ICSI treatment	Peuranpää P	Hum Reprod	EXCLUDE (based on title and abstract screening)
32184672	Comparison Between PPOS and GnRHa-Long Protocol in Clinical Outcome with the First IVF/ICSI Cycle: A Randomized Clinical Trial	Xi Q	Clin Epidemiol	EXCLUDE (based on title and abstract screening)
25246126	Retrospective comparison of GnRH agonist trigger with HCG trigger in GnRH antagonist cycles in anticipated high-responders	Datta AK	Reprod Biomed Online	EXCLUDE (based on title and abstract screening)
39656847	Preterm birth in assisted reproduction: the mediating role of hypertensive disorders in pregnancy	Petersen SH	Hum Reprod	EXCLUDE (based on title and abstract screening)
30013433	Identifying a possible factor for the increased newborn size in singleton pregnancies after assisted reproductive technology using cryopreserved embryos, in comparison with fresh embryos	Ishii R	Reprod Med Biol	EXCLUDE (based on title and abstract screening)
26304101	Early maternal serum ß-human chorionic gonadotropin (ß-hCG) levels and sex-related growth difference of IVF embryos	Esh-Broder E	J Assist Reprod Genet	EXCLUDE (based on title and abstract screening)
39757111	[Impact of gonadotropin-releasing hormone agonist on pregnancy outcomes in frozen-thawed embryo transfer cycles for patients with recurrent implantation failure combined with chronic endometritis]	Wang C	Zhonghua Yi Xue Za Zhi	EXCLUDE (based on title and abstract screening)
29374881	[Effect of hyperandrogenism on obstetric complications of singleton pregnancy from in vitro fertilization in women with polycystic ovary syndrome]	Wei DM	Zhonghua Fu Chan Ke Za Zhi	EXCLUDE (based on title and abstract screening)
11545178	Postnatal weight of calves derived from in vitro matured and in vitro fertilized embryos developed under various oxygen concentrations	Iwata H	Reprod Fertil Dev	EXCLUDE (based on title and abstract screening)
39799297	Association of insulin resistance surrogates with live birth outcomes in women with polycystic ovary syndrome undergoing in vitro fertilization	Wu S	BMC Pregnancy Childbirth	EXCLUDE (based on title and abstract screening)
16047579	Clinical experiences of ICSI-ET thawing cycles with embryos cryopreserved at different developmental stages	Konc J	J Assist Reprod Genet	EXCLUDE (based on title and abstract screening)
18922732	[Single embryo transfer: is Scandinavian model valuable in France?]	Belaisch-Allart J	Gynecol Obstet Fertil	EXCLUDE (based on title and abstract screening)
30910544	Influence of metabolic syndrome on female fertility and in vitro fertilization outcomes in PCOS women	He Y	Am J Obstet Gynecol	EXCLUDE (based on title and abstract screening)
39341585	A commentary on: "Preovulation body mass index and pregnancy after first frozen embryo transfer in patients with polycystic ovary syndrome and insulin resistance"	Yang M	Fertil Steril	EXCLUDE (based on title and abstract screening)
36870593	Effect of the endometrial thickness on the live birth rate: insights from 959 single euploid frozen embryo transfers without a cutoff for thickness	Ata B	Fertil Steril	EXCLUDE (based on title and abstract screening)
34548167	Individualized luteal phase support normalizes live birth rate in women with low progesterone levels on the day of embryo transfer in artificial endometrial preparation cycles	Labarta E	Fertil Steril	EXCLUDE (based on title and abstract screening)
32863013	A multicenter, prospective, blinded, nonselection study evaluating the predictive value of an aneuploid diagnosis using a targeted next-generation sequencing-based preimplantation genetic testing for aneuploidy assay and impact of biopsy	Tiegs AW	Fertil Steril	EXCLUDE (based on title and abstract screening)
35645009	BMI and miscarriage after IVF	Bellver J	Curr Opin Obstet Gynecol	EXCLUDE (based on title and abstract screening)
38113196	Overweight or obesity in children born after assisted reproductive technologies in Denmark: A population-based cohort study	Laugesen K	PLoS Med	EXCLUDE (based on title and abstract screening)
38494342	Association between body mass index and in vitro fertilization/intra-cytoplasmic sperm injection outcomes: An analysis of 15,124 normal ovarian responders in China	Zheng D	Chin Med J (Engl)	EXCLUDE (based on title and abstract screening)
37349895	Childhood BMI after ART with frozen embryo transfer	Asserhøj LL	Hum Reprod	EXCLUDE (based on title and abstract screening)
37553621	Effects of body mass index on IVF outcomes in different age groups	Liu D	BMC Womens Health	EXCLUDE (based on title and abstract screening)
36283861	Associations of maternal obesity, frozen embryos, and offspring adverse cardiometabolic alterations	Zhang B	Fertil Steril	EXCLUDE (based on title and abstract screening)
37852521	The impact of increasing body mass index on in vitro fertilization treatment, obstetrical, and neonatal outcomes	George JS	Am J Obstet Gynecol	EXCLUDE (based on title and abstract screening)
33894152	Embryo biopsy and maternal and neonatal outcomes following cryopreserved-thawed single embryo transfer	Sites CK	Am J Obstet Gynecol	EXCLUDE (based on title and abstract screening)
37061986	Patient- and cycle-specific factors affecting the outcome of frozen-thawed embryo transfers	Holschbach V	Arch Gynecol Obstet	EXCLUDE (based on title and abstract screening)
34503525	Association between abnormal body mass index and pregnancy outcomes in patients following frozen embryo transfer: a systematic review and meta-analysis	Yang J	Reprod Biol Endocrinol	EXCLUDE (based on title and abstract screening)
37142050	Elevated serum progesterone levels before frozen embryo transfer do not negatively impact reproductive outcomes: a large retrospective cohort study	González-Foruria I	Fertil Steril	EXCLUDE (based on title and abstract screening)
37907931	Body mass index impacts ectopic pregnancy during in vitro fertilization: an analysis of 42,362 clinical pregnancy cycles	Ge X	Reprod Biol Endocrinol	EXCLUDE (based on title and abstract screening)
38307452	The details matter: personalized prediction of live birth after in vitro fertilization in women with polycystic ovary syndrome	Cooney LG	Fertil Steril	EXCLUDE (based on title and abstract screening)
38066333	Overweight and obesity determined by body mass index criteria for Asian populations adversely affect assisted reproductive outcomes among Chinese women with polycystic ovary syndrome	Zhao R	Int J Obes (Lond)	EXCLUDE (based on title and abstract screening)
36262164	The Feasibility of Choosing D4 Embryo Transfer-Analysis of Nanomaterials Affecting the Outcome of Frozen-Thaw Embryo Transfer	Tan C	Evid Based Complement Alternat Med	EXCLUDE (based on title and abstract screening)
35343346	Maternal and child-health outcomes in different endometrial preparation methods for frozen-thawed embryo transfer: a retrospective study	Li X	Hum Fertil (Camb)	EXCLUDE (based on title and abstract screening)
36855078	Comparison of aneuploidy rate in spontaneous abortion chorionic villus between D6 and D5 thawed-frozen blastocyst transfer	Zhao W	BMC Pregnancy Childbirth	EXCLUDE (based on title and abstract screening)
33894153	Single oral dose of vitamin D(3) supplementation prior to in vitro fertilization and embryo transfer in normal weight women: the SUNDRO randomized controlled trial	Somigliana E	Am J Obstet Gynecol	EXCLUDE (based on title and abstract screening)
36213263	Day-3-embryo fragmentation is associated with singleton birth weight following fresh single blastocyst transfer: A retrospective study	Cai J	Front Endocrinol (Lausanne)	EXCLUDE (based on title and abstract screening)
33926721	Effect of pre-pregnancy body mass index on neonatal outcomes in women undergoing autologous frozen-thawed embryo transfer	Yang X	Fertil Steril	EXCLUDE (based on title and abstract screening)
35689242	Association of maternal pre-pregnancy body mass index with birth weight and preterm birth among singletons conceived after frozen-thawed embryo transfer	Lin J	Reprod Biol Endocrinol	EXCLUDE (based on title and abstract screening)
33535734	Comparison of frozen-thawed embryo transfer protocols in patients with previous cycle cancellation due to uterine peristalsis: a pilot study	Selvi İ	Turk J Med Sci	EXCLUDE (based on title and abstract screening)
34745005	Impact of Luteinized Unruptured Follicles on Clinical Outcomes of Natural Cycles for Frozen/Thawed Blastocyst Transfer	Li S	Front Endocrinol (Lausanne)	EXCLUDE (based on title and abstract screening)
31929583	Parameters impacting the live birth rate per transfer after frozen single euploid blastocyst transfer	Boynukalin FK	PLoS One	EXCLUDE (based on title and abstract screening)
34603211	The Combined Impact of Female and Male Body Mass Index on Cumulative Pregnancy Outcomes After the First Ovarian Stimulation	Zhao Z	Front Endocrinol (Lausanne)	EXCLUDE (based on title and abstract screening)
30912516	Should single embryo transfer be used in patients with any kind of infertility factor? Preliminary outcomes	Monteleone PA	JBRA Assist Reprod	EXCLUDE (based on title and abstract screening)
38403851	Letrozole cotreatment progestin-primed ovarian stimulation in women undergoing controlled ovarian stimulation for in vitro fertilization	Wang X	J Obstet Gynaecol Res	EXCLUDE (based on title and abstract screening)
35501733	Adverse obstetric and perinatal outcomes in 2333 singleton pregnancies conceived after different endometrial preparation protocols: a retrospective study in China	Yang Z	BMC Pregnancy Childbirth	EXCLUDE (based on title and abstract screening)
37542844	Shared IVF among female couples: clinical outcomes of the Reception of Oocytes from the Partner (ROPA) method	Brandão P	Reprod Biomed Online	EXCLUDE (based on title and abstract screening)
32533458	Baseline Endometrial Thickness or Endometrial Thickness Change in Response to Estrogen Is Not Predictive of Frozen Embryo Transfer Success in Medicated Cycles	Babayev E	Reprod Sci	EXCLUDE (based on title and abstract screening)
36362733	Effects of Different Endometrial Preparation Regimens during IVF on Incidence of Ischemic Placental Disease for FET Cycles	Wang Y	J Clin Med	EXCLUDE (based on title and abstract screening)
37839006	[Association of the serum 25-hydroxy vitamin D level with the early pregnancy outcomes of frozen-thawed embryo transfer]	Liu J	Zhonghua Nan Ke Xue	EXCLUDE (based on title and abstract screening)
31909549	Uterine artery Doppler in singleton pregnancies conceived after in-vitro fertilization or intracytoplasmic sperm injection with fresh vs frozen blastocyst transfer: longitudinal cohort study	Cavoretto PI	Ultrasound Obstet Gynecol	EXCLUDE (based on title and abstract screening)
32769234	Use of a male antioxidant nutraceutical is associated with superior live birth rates during IVF treatment	Tremellen K	Asian J Androl	EXCLUDE (based on title and abstract screening)
35288480	Does endoplasmic reticulum stress stimulate the apoptosis of granulosa cells in polycystic ovary syndrome?	Sun HL	J Physiol Pharmacol	EXCLUDE (based on title and abstract screening)
31680064	Risk factors associated with pre-eclampsia in pregnancies conceived by ART	Li Y	Reprod Biomed Online	EXCLUDE (based on title and abstract screening)
29353513	Effects of different open cryo-carriers on embryo survival and clinical outcome in frozen embryo transfer cycle patients	Chu D	Syst Biol Reprod Med	EXCLUDE (based on title and abstract screening)
33117277	Preterm Birth in Assisted Reproductive Technology: An Analysis of More Than 20,000 Singleton Newborns	Bu Z	Front Endocrinol (Lausanne)	EXCLUDE (based on title and abstract screening)
30714427	The effects of autologous platelet-rich plasma in repeated implantation failure: a randomized controlled trial	Nazari L	Hum Fertil (Camb)	EXCLUDE (based on title and abstract screening)
30385142	Progesterone levels on pregnancy test day after hormone replacement therapy-cryopreserved embryo transfer cycles and related reproductive outcomes	Alsbjerg B	Reprod Biomed Online	EXCLUDE (based on title and abstract screening)
33306667	The Predictive Value of the Follicular Output Rate on Pregnancy Outcome of Patients with Polycystic Ovary Syndrome Undergoing In Vitro Fertilization and Embryo Transfer	Yang H	Med Sci Monit	EXCLUDE (based on title and abstract screening)
28069172	Morphologic grading of euploid blastocysts influences implantation and ongoing pregnancy rates	Irani M	Fertil Steril	EXCLUDE (based on title and abstract screening)
33428126	Transfer of Day 6 Frozen-Thawed Blastocysts on Day 5 Compared with Day 6: Catching Up with the Window of Implantation-a Retrospective Study	Bilgory A	Reprod Sci	EXCLUDE (based on title and abstract screening)
33343969	Comparison of intramuscular versus subcutaneous aqueous progesterone for luteal phase support in artificially prepared frozen embryo transfer cycles	Turgut EN	Turk J Obstet Gynecol	EXCLUDE (based on title and abstract screening)
35236312	Effect of GnRH agonist alone or combined with different low-dose hCG on cumulative live birth rate for high responders in GnRH antagonist cycles: a retrospective study	He Y	BMC Pregnancy Childbirth	EXCLUDE (based on title and abstract screening)
30206047	Spontaneous and in vitro fertilization pregnancies have comparable first trimester screening profiles for Down syndrome	Güzel Y	J Turk Ger Gynecol Assoc	EXCLUDE (based on title and abstract screening)
32953744	Analysis of the guidance value of 3D ultrasound in evaluating endometrial receptivity for frozen-thawed embryo transfer in patients with repeated implantation failure	Tong R	Ann Transl Med	EXCLUDE (based on title and abstract screening)
38563796	Effect of anti-Müllerian hormone on early pregnancy loss in hormone replacement therapy-frozen-thawed embryo transfer cycles: An analysis including 6597 pregnant patients undergoing their first in vitro fertilization/intracytoplasmic sperm injection cycle	Xie H	Int J Gynaecol Obstet	EXCLUDE (based on title and abstract screening)
36702210	Predicted probabilities of live birth following assisted reproductive technology using United States national surveillance data from 2016 to 2018	Gaskins AJ	Am J Obstet Gynecol	EXCLUDE (based on title and abstract screening)
27741507	Effect of parental physiological conditions and assisted reproductive technologies on the pregnancy and birth outcomes in infertile patients	Zhong X	Oncotarget	EXCLUDE (based on title and abstract screening)
38197872	Effect of BMI on cumulative live birth rates in patients that completed IVF treatment: a retrospective cohort study of 16,126 patients	Zheng Z	Endocr Connect	EXCLUDE (based on title and abstract screening)
31209816	Influence of Different Gonadotropin-releasing Hormone Agonist Administration Methods on Pregnancy Outcomes of Patients Undergoing In-vitro Fertilization-embryo Transfer	Wu L	Curr Med Sci	EXCLUDE (based on title and abstract screening)
37122887	Live birth rates in day 5 fresh versus vitrified single blastocyst transfer cycles: A cross-sectional analysis	Kieu V	Int J Reprod Biomed	EXCLUDE (based on title and abstract screening)
33012553	Differential impact of controlled ovarian hyperstimulation on live birth rate in fresh versus frozen embryo transfer cycles: a Society for Assisted Reproductive Technology Clinic Outcome System study	Gerber RS	Fertil Steril	EXCLUDE (based on title and abstract screening)
32363968	Effect of platelet-rich plasma on pregnancy outcomes in infertile women with recurrent implantation failure: a randomized controlled trial	Zamaniyan M	Gynecol Endocrinol	EXCLUDE (based on title and abstract screening)
31783865	Measuring the serum progesterone level on the day of transfer can be an additional tool to maximize ongoing pregnancies in single euploid frozen blastocyst transfers	Boynukalin FK	Reprod Biol Endocrinol	EXCLUDE (based on title and abstract screening)
39411311	Feasibility of preimplantation genetic testing for aneuploidy on frozen-thawed embryos following conventional IVF insemination	Wen X	Front Endocrinol (Lausanne)	EXCLUDE (based on title and abstract screening)
31299081	Endometrial preparation methods for frozen-thawed embryo transfer are associated with altered risks of hypertensive disorders of pregnancy, placenta accreta, and gestational diabetes mellitus	Saito K	Hum Reprod	EXCLUDE (based on title and abstract screening)
32715506	Roles of estradiol levels on the day of human chorionic gonadotrophin administration in the live birth of patients with frozen embryo transfer	Chen H	J Clin Lab Anal	EXCLUDE (based on title and abstract screening)
35618764	Risk scores for predicting small for gestational age infants in Japan: The TMM birthree cohort study	Iwama N	Sci Rep	EXCLUDE (based on title and abstract screening)
39069219	Racial disparities in the outcomes of euploid single frozen-thawed embryo transfer cycles - analysis of the Clinical Outcome Reporting System of the Society for Assisted Reproductive Technology 2016-2018 data	Brioso X	Fertil Steril	EXCLUDE (based on title and abstract screening)
39644989	Impact of corpus luteum number on maternal pregnancy and birth outcomes: the Rotterdam Periconception Cohort	Koerts JJ	Fertil Steril	EXCLUDE (based on title and abstract screening)
38970737	Effects of high-normal fasting blood glucose on ART outcomes of frozen-thawed single blastocyst transfer in women with normal BMI	Wang L	J Assist Reprod Genet	EXCLUDE (based on title and abstract screening)
32036059	Efficient one-step direct transfer to recipients of thawed bovine embryos cultured in vitro and frozen in chemically defined medium	Gómez E	Theriogenology	EXCLUDE (based on title and abstract screening)
28130435	Cumulative live birth rates after one ART cycle including all subsequent frozen-thaw cycles in 1050 women: secondary outcome of an RCT comparing GnRH-antagonist and GnRH-agonist protocols	Toftager M	Hum Reprod	EXCLUDE (based on title and abstract screening)
29132037	Flunixin meglumine improves pregnancy rate in embryo recipient beef cows with an excitable temperament	Kasimanickam RK	Theriogenology	EXCLUDE (based on title and abstract screening)
29040606	Pinopode score around the time of implantation is predictive of successful implantation following frozen embryo transfer in hormone replacement cycles	Jin XY	Hum Reprod	EXCLUDE (based on title and abstract screening)
32853347	Determinants of Maternal Renin-Angiotensin-Aldosterone-System Activation in Early Pregnancy: Insights From 2 Cohorts	Wiegel RE	J Clin Endocrinol Metab	EXCLUDE (based on title and abstract screening)
26547202	Independent factors influencing large-for-gestation birth weight in singletons born after in vitro fertilization	Korosec S	J Assist Reprod Genet	EXCLUDE (based on title and abstract screening)
31767010	The impact of endometrial thickness change after progesterone administration on pregnancy outcome in patients transferred with single frozen-thawed blastocyst	Bu Z	Reprod Biol Endocrinol	EXCLUDE (based on title and abstract screening)
35899351	[The value of serum estradiol concentration on the day of endometrial transformation in predicting the outcome of frozen-thawed embryo transfer in hormone replacement cycle]	Liu YJ	Zhonghua Yu Fang Yi Xue Za Zhi	EXCLUDE (based on title and abstract screening)
39428502	Astaxanthin compound nutrient improved insulin resistance, hormone levels, embryo quality and pregnancy outcomes in polycystic ovary syndrome patients undergoing in vitro fertilization/intracytoplasmic sperm injection	Fu X	Drug Discov Ther	EXCLUDE (based on title and abstract screening)
34338480	Multivariate analysis of oocyte donor and recipient factors affecting cumulative live birth rate in oocyte donor IVF (OD-IVF) cycles	Malhotra N	JBRA Assist Reprod	EXCLUDE (based on title and abstract screening)
25813280	Comparison of live-birth defects after luteal-phase ovarian stimulation vs. conventional ovarian stimulation for in vitro fertilization and vitrified embryo transfer cycles	Chen H	Fertil Steril	EXCLUDE (based on title and abstract screening)
35820943	A diagnosis of diminished ovarian reserve does not impact embryo aneuploidy or live birth rates compared to patients with normal ovarian reserve	Fouks Y	Fertil Steril	EXCLUDE (based on title and abstract screening)
18191852	Effects of polycystic ovarian syndrome on in vitro fertilization-embryo transfer outcomes are influenced by body mass index	McCormick B	Fertil Steril	EXCLUDE (based on title and abstract screening)
29891459	[Effect of serum estradiol level before progesterone administration on pregnancy outcomes of frozen-thawed embryo transfer cycles]	Deng L	Nan Fang Yi Ke Da Xue Xue Bao	EXCLUDE (based on title and abstract screening)
30745159	[Comparison of birth weights of children born after slow frozen embryo replacement versus fresh embryo transfer]	Maris E	Gynecol Obstet Fertil Senol	EXCLUDE (based on title and abstract screening)
19726449	Determinants of pregnancy rate in the donor oocyte model: a multivariate analysis of 450 frozen-thawed embryo transfers	Dessolle L	Hum Reprod	EXCLUDE (based on title and abstract screening)
39781068	Fresh vs. frozen: pregnancy outcomes and treatment efficacy between fresh embryo transfer vs. untested freeze-all cycles	Pavlovic ZJ	F S Rep	EXCLUDE (based on title and abstract screening)
22281036	Outcomes of singleton births after blastocyst versus nonblastocyst transfer in assisted reproductive technology	Fernando D	Fertil Steril	EXCLUDE (based on title and abstract screening)
31570237	Both high and low HCG day progesterone concentrations negatively affect live birth rates in IVF/ICSI cycles	Arvis P	Reprod Biomed Online	EXCLUDE (based on title and abstract screening)
28938429	Effect of Preconception Impaired Glucose Tolerance on Pregnancy Outcomes in Women With Polycystic Ovary Syndrome	Wei D	J Clin Endocrinol Metab	EXCLUDE (based on title and abstract screening)
15482759	Transfer and uterine factors are the major recipient-related determinants of success with donor eggs	Zenke U	Fertil Steril	EXCLUDE (based on title and abstract screening)
31883882	Factors related to early spontaneous miscarriage during IVF/ICSI treatment: an analysis of 21,485 clinical pregnancies	Bu Z	Reprod Biomed Online	EXCLUDE (based on title and abstract screening)
33240670	Increased copy number of syncytin-1 in the trophectoderm is associated with implantation of the blastocyst	Guo L	PeerJ	EXCLUDE (based on title and abstract screening)
35902785	[Effectiveness, safety and cost of urinary follicle stimulating hormone in controlled ovarian stimulation in China: multi-center retrospective cohort study of 102 061 in vitro fertilization cycles]	Zhu YM	Zhonghua Fu Chan Ke Za Zhi	EXCLUDE (based on title and abstract screening)
33726604	Investigating the impact of different strategies for endometrial preparation in frozen cycles considering normal responders undergoing IVF/ICSI cycles: a multicenter retrospective cohort study	Siristatidis C	Syst Biol Reprod Med	EXCLUDE (based on title and abstract screening)
28602478	Short-term copper intrauterine device placement improves the implantation and pregnancy rates in women with repeated implantation failure	Mao X	Fertil Steril	EXCLUDE (based on title and abstract screening)
30458993	Effect of in vitro culture period on birth weight after vitrified-warmed transfer cycles: analysis of 4,201 singleton newborns	Zhang J	Fertil Steril	EXCLUDE (based on title and abstract screening)
18281684	High and low BMI increase the risk of miscarriage after IVF/ICSI and FET	Veleva Z	Hum Reprod	EXCLUDE (based on title and abstract screening)
39128672	Preimplantation genetic testing for aneuploidy is associated with reduced live birth rates in fresh but not frozen donor oocyte in vitro fertilization cycles: an analysis of 18,562 donor cycles reported to Society for Assisted Reproductive Technology Clinic Outcome Reporting System	Gingold JA	Fertil Steril	EXCLUDE (based on title and abstract screening)
20472913	Obstetric outcomes after transfer of vitrified blastocysts	Wikland M	Hum Reprod	EXCLUDE (based on title and abstract screening)
25422171	The presence of multiple gestational sacs confers a higher live birth rate in women with infertility who achieve a positive pregnancy test after fresh and frozen embryo transfer: a retrospective local cohort	Balassiano E	Reprod Biol Endocrinol	EXCLUDE (based on title and abstract screening)
31864903	Large-for-gestational age is male-gender dependent in artificial frozen embryo transfers cycles: a cohort study of 1295 singleton live births	Coetzee K	Reprod Biomed Online	EXCLUDE (based on title and abstract screening)
30837384	[Cumulative live birth rates after frozen embryo transfer and fresh embryo transfer with oocyte numbers more than 15]	Peng Z	Zhong Nan Da Xue Xue Bao Yi Xue Ban	EXCLUDE (based on title and abstract screening)
37574832	[Effect of preimplantation genetic testing for aneuploidies on pregnancy outcome in patients with unexplained recurrent spontaneous abortion]	Liu MM	Zhonghua Yi Xue Za Zhi	EXCLUDE (based on title and abstract screening)
39740242	Comparison of fresh testicular sperm aspiration and use of either thawed pre-frozen sperm or oocyte freezing: impact on cumulative live birth rates for couples experiencing ejaculation failure	Zhan S	Hum Reprod	EXCLUDE (based on title and abstract screening)
30142796	Comparison of neonatal outcomes and live-birth defects after progestin-primed ovarian stimulation versus conventional ovarian stimulation for in vitro fertilization: A large retrospective cohort study	Wang N	Medicine (Baltimore)	EXCLUDE (based on title and abstract screening)
31648075	Urinary bisphenol A concentration is correlated with poorer oocyte retrieval and embryo implantation outcomes in patients with tubal factor infertility undergoing in vitro fertilisation	Shen J	Ecotoxicol Environ Saf	EXCLUDE (based on title and abstract screening)
36883689	Evaluation of endometrial receptivity by ultrasound elastography to predict pregnancy outcome is a non-invasive and worthwhile method	Li M	Biotechnol Genet Eng Rev	EXCLUDE (based on title and abstract screening)
26151999	Do combined psychological stress examinations predict pregnancy outcome in an assisted reproductive technology program?	Taguchi S	Clin Exp Obstet Gynecol	EXCLUDE (based on title and abstract screening)
31687765	Perinatal and maternal outcome after vitrification of blastocysts: a Nordic study in singletons from the CoNARTaS group	Ginström Ernstad E	Hum Reprod	EXCLUDE (based on title and abstract screening)
23874146	Update in polycystic ovary syndrome: new criteria of diagnosis and treatment in Japan	Kubota T	Reprod Med Biol	EXCLUDE (based on title and abstract screening)
25619586	Female obesity and infertility	Talmor A	Best Pract Res Clin Obstet Gynaecol	EXCLUDE (based on title and abstract screening)
38848953	Maternal stress in pregnancy and pubertal timing in girls and boys: a cohort study	Gaml-Sørensen A	Fertil Steril	EXCLUDE (based on title and abstract screening)
33554474	Association between maternal prepregnancy body mass index and pregnancy outcomes following assisted reproductive technology: A systematic review and dose-response meta-analysis	Xiong Y	Obes Rev	EXCLUDE (based on title and abstract screening)
38546118	Intrauterine insemination: prognostic factors	Dias CMF	JBRA Assist Reprod	EXCLUDE (based on title and abstract screening)
31272894	Pregnancy outcome in women with cystic fibrosis and poor pulmonary function	Reynaud Q	J Cyst Fibros	EXCLUDE (based on title and abstract screening)
39616621	Additive interaction of pre-pregnancy BMI and assisted reproductive technology on the risk of pregnancy-induced hypertension	Wu L	Gynecol Endocrinol	EXCLUDE (based on title and abstract screening)
35095777	Association Between Pre-Pregnancy Body Mass Index and Maternal and Neonatal Outcomes of Singleton Pregnancies After Assisted Reproductive Technology	Sun H	Front Endocrinol (Lausanne)	EXCLUDE (based on title and abstract screening)
33531637	Association between pre-pregnancy BMI and neonatal weight outcomes in twin pregnancies resulting from assisted reproductive technology: a 10-year cohort study	Qu P	Eur J Clin Nutr	EXCLUDE (based on title and abstract screening)
24911378	Pregnancy outcome of overweight and obese Chinese women with gestational diabetes	Zhang Y	J Obstet Gynaecol	EXCLUDE (based on title and abstract screening)
37884444	The interaction effect of pre-pregnancy body mass index and maternal age on the risk of pregnancy complications in twin pregnancies after assisted reproductive technology	Chen S	J Matern Fetal Neonatal Med	EXCLUDE (based on title and abstract screening)
35678371	Impact of paternal body mass index on assisted reproduction treatment outcomes: An updated systematic review and meta-analysis	Zhang X	J Obstet Gynaecol Res	EXCLUDE (based on title and abstract screening)
35902842	Influence of overweight and obesity on perinatal outcomes in assisted reproduction: a retrospective cohort study	Dornelles VC	BMC Pregnancy Childbirth	EXCLUDE (based on title and abstract screening)
39522141	Impact of Maternal Hormone Profile and Paternal Sperm DNA Fragmentation on Clinical Outcomes Following Assisted Reproduction	Aflatoonian K	Arch Med Res	EXCLUDE (based on title and abstract screening)
29982477	Severe maternal morbidity in women with high BMI in IVF and unassisted singleton pregnancies	Dayan N	Hum Reprod	EXCLUDE (based on title and abstract screening)
37518183	Risk factors for adverse outcomes in twin pregnancies: a narrative review	Whittaker M	J Matern Fetal Neonatal Med	EXCLUDE (based on title and abstract screening)
28039875	First trimester isolated maternal hypothyroxinaemia: adverse maternal metabolic profile and impact on the obstetrical outcome	Furnica RM	Clin Endocrinol (Oxf)	EXCLUDE (based on title and abstract screening)
36284808	Maternal Obesity: An Obstetric Risk	Sunder A	Cureus	EXCLUDE (based on title and abstract screening)
32469070	C-reactive protein and ART outcomes: a systematic review	Brouillet S	Hum Reprod Update	EXCLUDE (based on title and abstract screening)
35909516	Elevated Adipsin and Reduced C5a Levels in the Maternal Serum and Follicular Fluid During Implantation Are Associated With Successful Pregnancy in Obese Women	Ramanjaneya M	Front Endocrinol (Lausanne)	EXCLUDE (based on title and abstract screening)
38046525	Multiple Gestation as a Risk Factor for SARS-CoV-2-Associated Adverse Maternal Outcome: Data From the COVID-19 Related Obstetric and Neonatal Outcome Study (CRONOS)	Sourouni M	Geburtshilfe Frauenheilkd	EXCLUDE (based on title and abstract screening)
38277112	Combined effects of pre-pregnancy BMI and gestational weight gain on preterm birth: comparison between spontaneous and ART conception	Lian S	J Assist Reprod Genet	EXCLUDE (based on title and abstract screening)
37152959	Effect of BMI on the value of serum progesterone to predict clinical pregnancy outcome in IVF/ICSI cycles: a retrospective cohort study	Shen Z	Front Endocrinol (Lausanne)	EXCLUDE (based on title and abstract screening)
38057122	The mediating role of pregnancy-induced hypertension on pre-pregnancy body mass index and adverse neonatal outcomes in women with assisted reproductive technology	Yang X	J Matern Fetal Neonatal Med	EXCLUDE (based on title and abstract screening)
38842761	Pregnancy Outcomes After Bariatric Surgery: Importance of Maternal Ferritin on Birth Weight	Lecot-Connan T	Obes Surg	EXCLUDE (based on title and abstract screening)
26885094	Correlation between body mass index of Chinese males and assisted reproductive technology outcome	Wu Z	Int J Clin Exp Med	EXCLUDE (based on title and abstract screening)
33347597	Birthweight and other perinatal outcomes of singletons conceived after assisted reproduction compared to natural conceived singletons in couples with unexplained subfertility: follow-up of two randomized clinical trials	Wessel JA	Hum Reprod	EXCLUDE (based on title and abstract screening)
22769733	Maternal body mass index and serum concentrations of human chorionic gonadotropin in very early pregnancy	Eskild A	Fertil Steril	EXCLUDE (based on title and abstract screening)
18697902	Pregnancy insulin, glucose, and BMI contribute to birth outcomes in nondiabetic mothers	Ong KK	Diabetes Care	EXCLUDE (based on title and abstract screening)
28854726	The association between pre-treatment maternal alcohol and caffeine intake and outcomes of assisted reproduction in a prospectively followed cohort	Abadia L	Hum Reprod	EXCLUDE (based on title and abstract screening)
21269616	Racial and ethnic disparities in assisted reproductive technology pregnancy and live birth rates within body mass index categories	Luke B	Fertil Steril	EXCLUDE (based on title and abstract screening)
35836460	Adverse Pregnancy Outcome in Polycystic Ovarian Syndrome: A Comparative Study	Pattnaik L	Cureus	EXCLUDE (based on title and abstract screening)
28104241	Cardiovascular and metabolic profiles of offspring conceived by assisted reproductive technologies: a systematic review and meta-analysis	Guo XY	Fertil Steril	EXCLUDE (based on title and abstract screening)
30088950	Making IVF more effective through the evolution of prediction models: is prognosis the missing piece of the puzzle?	Simopoulou M	Syst Biol Reprod Med	EXCLUDE (based on title and abstract screening)
38796875	Comparative study of difference in anatomy & histopathology of placenta & umbilical cord in natural pregnancy vs. IVF pregnancy & it's impact on fetal & maternal outcome	Bhardwaj B	Eur J Obstet Gynecol Reprod Biol	EXCLUDE (based on title and abstract screening)
35226159	Readmissions due to hyperemesis gravidarum: a nation-wide Finnish register study	Nurmi M	Arch Gynecol Obstet	EXCLUDE (based on title and abstract screening)
28277366	Association of Maternal Obesity With Maternal and Neonatal Outcomes in Cases of Uterine Rupture	Yao R	Obstet Gynecol	EXCLUDE (based on title and abstract screening)
25692506	What contributes to disparities in the preterm birth rate in European countries?	Delnord M	Curr Opin Obstet Gynecol	EXCLUDE (based on title and abstract screening)
29365329	The Relationship between Body Mass Index in Pregnancy and Adverse Maternal, Perinatal, and Neonatal Outcomes in Rural India and Pakistan	Short VL	Am J Perinatol	EXCLUDE (based on title and abstract screening)
38429774	Gestational diabetes mellitus aggravates adverse perinatal outcomes in women with intrahepatic cholestasis of pregnancy	Li X	Diabetol Metab Syndr	EXCLUDE (based on title and abstract screening)
25496844	OASI: a preventable injury?	Kapaya H	Eur J Obstet Gynecol Reprod Biol	EXCLUDE (based on title and abstract screening)
36112004	The risks of birth defects and childhood cancer with conception by assisted reproductive technology	Luke B	Hum Reprod	EXCLUDE (based on title and abstract screening)
17584821	Effect of overweight and obesity on assisted reproductive technology--a systematic review	Maheshwari A	Hum Reprod Update	EXCLUDE (based on title and abstract screening)
26290016	Gestational carrier BMI and reproductive, fetal and neonatal outcomes: are the risks the same with increasing obesity?	Coyne K	Int J Obes (Lond)	EXCLUDE (based on title and abstract screening)
27565260	Longitudinal changes in maternal serum concentrations of antimüllerian hormone in individual women during conception cycles and early pregnancy	Hamilton K	Fertil Steril	EXCLUDE (based on title and abstract screening)
36806857	Assisted reproductive technology, risk of gestational diabetes, and perinatal outcomes in singleton pregnancies	Bianchi C	Diabetes Metab Res Rev	EXCLUDE (based on title and abstract screening)
22154767	Effect of maternal height and weight on risk of preterm birth in singleton and twin births resulting from in vitro fertilization: a retrospective cohort study using the Society for Assisted Reproductive Technology Clinic Outcome Reporting System	Dickey RP	Fertil Steril	EXCLUDE (based on title and abstract screening)
36149255	Polycystic ovary syndrome and risk of adverse pregnancy outcomes: a registry linkage study from Massachusetts	Farland LV	Hum Reprod	EXCLUDE (based on title and abstract screening)
34020116	Body mass index and adverse outcomes among singletons with cerclage	Stephens AJ	Eur J Obstet Gynecol Reprod Biol	EXCLUDE (based on title and abstract screening)
37347283	Analysing medical predictors for the outcome of infertility treatment: a 5-year follow-up survey	Stein LJ	Arch Gynecol Obstet	EXCLUDE (based on title and abstract screening)
38982361	Association between pre-gravid body mass index and clinical outcomes in in vitro fertilization: a multicentered retrospective cohort study	Liu X	BMC Pregnancy Childbirth	EXCLUDE (based on title and abstract screening)
39352944	Do sperm factors influence embryonic aneuploidy? Long live the oocyte	Fouks Y	Hum Reprod	EXCLUDE (based on title and abstract screening)
35575659	Insights into Early Pregnancy Demise following Intracytoplasmic Sperm Injection in Women with Unexplained Infertility	Eldin AB	JBRA Assist Reprod	EXCLUDE (based on title and abstract screening)
37587050	Higher serum AMH level is associated with better pregnancy outcomes of IVF/ICSI assisted pregnancy in infertile patients under 35 years old	Ye F	Drug Discov Ther	EXCLUDE (based on title and abstract screening)
33767671	Different Gestational Diabetes Phenotypes: Which Insulin Regimen Fits Better?	Mecacci F	Front Endocrinol (Lausanne)	EXCLUDE (based on title and abstract screening)
37259739	Effects of female body mass index on pregnancy during in vitro fertilization-embryo transfer	Cheng ZJ	Eur Rev Med Pharmacol Sci	EXCLUDE (based on title and abstract screening)
32769227	Assisted reproductive technologies (ART) and placental abnormalities	Cochrane E	J Perinat Med	EXCLUDE (based on title and abstract screening)
37688862	Association between ambient air pollutants and birthweight of singletons following assisted reproductive technologies	Jiang X	Ecotoxicol Environ Saf	EXCLUDE (based on title and abstract screening)
35674831	Efficacy and pregnancy outcomes of hysteroscopic surgery combined with progestin as fertility-sparing therapy in patients with early stage endometrial cancer and atypical hyperplasia	Xi Y	Arch Gynecol Obstet	EXCLUDE (based on title and abstract screening)
24053086	Is there difference in perinatal outcome of singleton and twin pregnancies after assisted conception: two-year experience	Vulić M	Acta Clin Croat	EXCLUDE (based on title and abstract screening)
18320433	Trends in birthweight in the north of England	Bell R	Hum Fertil (Camb)	EXCLUDE (based on title and abstract screening)
36704845	Gestational weight gain adequacy and intrapartum oxytocin and cesarean section use: Observational population-based study in France	Amyx M	Acta Obstet Gynecol Scand	EXCLUDE (based on title and abstract screening)
36185197	The Impact of Malignancy on Assisted Reproductive Outcomes for Cancer Survivors: A Retrospective Case-Control Study	Li Y	Front Oncol	EXCLUDE (based on title and abstract screening)
39614594	Maternal and neonatal outcomes of occiput posterior vaginal delivery	Sawai M	J Obstet Gynaecol Res	EXCLUDE (based on title and abstract screening)
38498162	Does overweight and obesity have an impact on delivery mode and peripartum outcome in breech presentation? A FRABAT cohort study	Jennewein L	Arch Gynecol Obstet	EXCLUDE (based on title and abstract screening)
38602720	[The correlation between sperm DNA damage and IVF-ET clinical pregnancy outcomes in different BMI population with normal routine semen examination]	Zheng CY	Zhonghua Nan Ke Xue	EXCLUDE (based on title and abstract screening)
38985749	The association between maternal obesity and fetomaternal outcomes in twin pregnancies	Nagler L	PLoS One	EXCLUDE (based on title and abstract screening)
35634711	Maternal and neonatal outcomes among pregnant women with cardiovascular disease in the Philippines: a retrospective cross-sectional study from 2015-2019	Rivera FB	J Matern Fetal Neonatal Med	EXCLUDE (based on title and abstract screening)
30151390	Does Uterine Fibroid Adversely Affect Obstetric Outcome of Pregnancy?	Saleh HS	Biomed Res Int	EXCLUDE (based on title and abstract screening)
26492218	Is there an effect of thyroid autoimmunity on the outcomes of assisted reproduction?	Sakar MN	J Obstet Gynaecol	EXCLUDE (based on title and abstract screening)
37178338	Birth size after embryo cryopreservation: larger by all measures?	Landsverk E	Hum Reprod	EXCLUDE (based on title and abstract screening)
33093597	Understanding maternal mortality in women with obesity and the role of care they receive: a national case-control study	Saucedo M	Int J Obes (Lond)	EXCLUDE (based on title and abstract screening)
34779151	A higher preconceptional paternal body mass index influences fertilization rate and preimplantation embryo development	Hoek J	Andrology	EXCLUDE (based on title and abstract screening)
28190215	Morbid obesity and pregnancy outcomes after single blastocyst transfer: a retrospective, North American study	Russo M	J Assist Reprod Genet	EXCLUDE (based on title and abstract screening)
37872503	Effect of the smartphone application on caesarean section in women with overweight and obesity: a randomized controlled trial in China	Feng Y	BMC Pregnancy Childbirth	EXCLUDE (based on title and abstract screening)
39415184	Impact of letrozole co-treatment in an antagonist protocol for IVF/ICSI: a retrospective study	Lin J	Reprod Biol Endocrinol	EXCLUDE (based on title and abstract screening)
29096631	Prediction of uncomplicated pregnancies in obese women: a prospective multicentre study	Vieira MC	BMC Med	EXCLUDE (based on title and abstract screening)
29463591	Optimising gestational weight gain and improving maternal and infant health outcomes through antenatal dietary, lifestyle and physical activity advice: the OPTIMISE randomised controlled trial protocol	Dodd JM	BMJ Open	EXCLUDE (based on title and abstract screening)
36531452	Effect of a 60-day weight reduction intervention prior to IVF/ICSI on perinatal outcomes in overweight or obese infertile women	Yang C	Front Endocrinol (Lausanne)	EXCLUDE (based on title and abstract screening)
28448801	The placental factor in spontaneous preterm birth in twin vs. singleton pregnancies	Weiner E	Eur J Obstet Gynecol Reprod Biol	EXCLUDE (based on title and abstract screening)
32359356	Does body mass index impact assisted reproductive technology treatment outcomes in gestational carriers	Fuchs Weizman N	Reprod Biol Endocrinol	EXCLUDE (based on title and abstract screening)
37265937	Study protocol for a Developmental Epidemiological Study of Children born through Reproductive Technologies (DESCRT)	Adeleye AJ	Hum Reprod Open	EXCLUDE (based on title and abstract screening)
35370987	The Influence of the Vanishing Twin on the Perinatal Outcome of Surviving Singleton in IVF Pregnancy	Li J	Front Endocrinol (Lausanne)	EXCLUDE (based on title and abstract screening)
33142019	Early and late pregnancy loss in women with polycystic ovary syndrome undergoing IVF/ICSI treatment: a retrospective cohort analysis of 21 820 pregnancies	Cai H	BJOG	EXCLUDE (based on title and abstract screening)
26907340	A Comprehensive Analysis of Body Mass Index Effect on in Vitro Fertilization Outcomes	Sarais V	Nutrients	EXCLUDE (based on title and abstract screening)
27593528	Impact of type 2 diabetes, obesity and glycaemic control on pregnancy outcomes	Abell SK	Aust N Z J Obstet Gynaecol	EXCLUDE (based on title and abstract screening)
33300489	Pregnancy outcomes in women with preexisting thyroid diseases: a French cohort study	Lecorguillé M	J Dev Orig Health Dis	EXCLUDE (based on title and abstract screening)
26051705	Maternal obesity: significance on the preterm neonate	Khalak R	Int J Obes (Lond)	EXCLUDE (based on title and abstract screening)
21346328	Normal range of maternal serum vitamin d at 11-13 weeks' gestation	Yu CK	Fetal Diagn Ther	EXCLUDE (based on title and abstract screening)
38075073	Effects of the Zishen Yutai Pill compared with placebo on pregnancy outcomes among women in a fresh embryo transfer cycle: a Post Hoc subgroup analysis of a randomized controlled trial	Chen X	Front Endocrinol (Lausanne)	EXCLUDE (based on title and abstract screening)
39012234	Prestimulation parameters predicting the pregnancy outcomes after IVF-ET in patients with unexplained infertility	Ozturk AC	Eur Rev Med Pharmacol Sci	EXCLUDE (based on title and abstract screening)
32268980	Association of serum anti-Müllerian hormone and other factors with cumulative live birth rate following IVF	Hu KL	Reprod Biomed Online	EXCLUDE (based on title and abstract screening)
34836492	Association of parental prepregnancy BMI with neonatal outcomes and birth defect in fresh embryo transfer cycles: a retrospective cohort study	Chen R	BMC Pregnancy Childbirth	EXCLUDE (based on title and abstract screening)
36786949	Comparison of pregnancy outcomes of cervical mucus washing with physiologic saline solution or G-Rinse medium solution, in elective single-embryo transfers	Gursu T	J Assist Reprod Genet	EXCLUDE (based on title and abstract screening)
25902486	Associations of maternal material hardships during childhood and adulthood with prepregnancy weight, gestational weight gain, and postpartum weight retention	Provenzano AM	J Womens Health (Larchmt)	EXCLUDE (based on title and abstract screening)
27021576	Maternal and perinatal outcomes of pregnancies in women with cystic fibrosis--A single centre case-control study	Girault A	Respir Med	EXCLUDE (based on title and abstract screening)
37101131	Impact of maternal body mass index on outcomes of singleton pregnancies after assisted reproductive technology: a 14-year analysis of the US Nationwide Inpatient Sample	Li YP	BMC Pregnancy Childbirth	EXCLUDE (based on title and abstract screening)
34967878	Association of Gestational Weight Gain With Infant Morbidity and Mortality in the United States	Wang L	JAMA Netw Open	EXCLUDE (based on title and abstract screening)
19809317	New guidelines for weight gain during pregnancy: what obstetrician/gynecologists should know	Rasmussen KM	Curr Opin Obstet Gynecol	EXCLUDE (based on title and abstract screening)
37705573	Impact of thyroid-stimulating hormone levels after controlled ovarian hyperstimulation on in vitro fertilization/intracytoplasmic sperm injection outcomes in women with fresh embryo transfer: a prospective cohort study	Huang N	Front Endocrinol (Lausanne)	EXCLUDE (based on title and abstract screening)
33554580	Perinatal outcome of in vitro fertilization pregnancies in women with polycystic ovary syndrome by pregravid BMI	Abdulkhalikova D	J Perinat Med	EXCLUDE (based on title and abstract screening)
36099454	Effect of preoperative low-normal cervical length on perinatal outcome after laparotomy-assisted fetoscopic spina bifida repair	Sanz Cortes M	Ultrasound Obstet Gynecol	EXCLUDE (based on title and abstract screening)
21250914	The impact of obesity on maternal morbidity and feto-infant outcomes among macrosomic infants	Salihu HM	J Matern Fetal Neonatal Med	EXCLUDE (based on title and abstract screening)
27379706	Long-awaited pregnancy: intelligence and academic performance in offspring of infertile parents-a cohort study	Bay B	Fertil Steril	EXCLUDE (based on title and abstract screening)
34544322	The risk of small and large for gestational age newborns in women with gestational diabetes according to pre-gestational body mass index and weight gain	Koren R	J Matern Fetal Neonatal Med	EXCLUDE (based on title and abstract screening)
31721063	Impact of Bariatric Surgery on Female Reproductive Health and Maternal Outcomes	Christinajoice S	Obes Surg	EXCLUDE (based on title and abstract screening)
35392051	Clinical Analysis of Factors Influencing the Development of Placenta Praevia and Perinatal Outcomes in First-Time Pregnant Patients	Zhou C	Front Surg	EXCLUDE (based on title and abstract screening)
34431233	Impact of preconception weight loss on fasting glucose and pregnancy outcomes in women with obesity: A randomized trial	Price SAL	Obesity (Silver Spring)	EXCLUDE (based on title and abstract screening)
28589476	Endometrial thickness influences neonatal birth weight in pregnancies with obstetric complications achieved after fresh IVF-ICSI cycles	Moffat R	Arch Gynecol Obstet	EXCLUDE (based on title and abstract screening)
35015837	Cardiovascular function in 8- to 9-year-old singletons born after ART with frozen and fresh embryo transfer	Mizrak I	Hum Reprod	EXCLUDE (based on title and abstract screening)
39438695	The association of increased incidence of congenital heart disease in newborns with maternal COVID-19 infection during pregnancy	Ren H	Sci Rep	EXCLUDE (based on title and abstract screening)
21209748	The impact of female obesity on the outcome of fertility treatment	Pandey S	J Hum Reprod Sci	EXCLUDE (based on title and abstract screening)
36621898	Prevalence and Predictors of Substantial Postpartum Weight Retention Among Participants of the Special Supplemental Nutrition Program for Women, Infants, and Children (WIC) in Southern California	Yusuf HM	Am J Health Promot	EXCLUDE (based on title and abstract screening)
34806132	Body mass index, not race, may be associated with an alteration in early embryo morphokinetics during in vitro fertilization	Kassi LA	J Assist Reprod Genet	EXCLUDE (based on title and abstract screening)
31851617	Modifiable risk factors for spontaneous preterm birth in nulliparous women: a prospective study	Dagklis T	J Perinat Med	EXCLUDE (based on title and abstract screening)
38574893	Prevalence of gestational diabetes mellitus risk factors in singleton pregnancies obtained by assisted reproductive technology: An observational, retrospective, real-world study from a pregnancy registry	Vergani M	Diabetes Res Clin Pract	EXCLUDE (based on title and abstract screening)
21955747	Pregnancy after laparoscopic bariatric surgery: comparative study of adjustable gastric banding and Roux-en-Y gastric bypass	Facchiano E	Surg Obes Relat Dis	EXCLUDE (based on title and abstract screening)
38471661	Trial of Labor versus Repeat Cesarean Delivery in Individuals with Morbid Obesity after Previous Cesarean Delivery	Lee M	Am J Perinatol	EXCLUDE (based on title and abstract screening)
36734373	Retrospective study of ovarian reaction and fertility in women with discordant antimullerian hormone and follicle-stimulating hormone/luteinizing hormone ratios during in vitro fertilization	Wang J	J Obstet Gynaecol Res	EXCLUDE (based on title and abstract screening)
37452360	Maternal preconception thyroid autoimmunity is associated with neonatal birth weight conceived by PCOS women undergoing their first in vitro fertilization/intracytoplasmic sperm injection	Jiang H	J Ovarian Res	EXCLUDE (based on title and abstract screening)
38967786	Real-time analgesic efficacy and factors determining drug requirements of combined spinal-epidural analgesia for labor: a prospective cohort study	Wu S	J Anesth	EXCLUDE (based on title and abstract screening)
33496916	A non-linear dose-response relation of female body mass index and in vitro fertilization outcomes	Tang K	J Assist Reprod Genet	EXCLUDE (based on title and abstract screening)
27176738	Outcome of small for gestational age preterm singletons: a population-based cohort study	Tul N	J Perinat Med	EXCLUDE (based on title and abstract screening)
26625980	Pregnancy, exercise and nutrition research study with smart phone app support (Pears): Study protocol of a randomized controlled trial	Kennelly MA	Contemp Clin Trials	EXCLUDE (based on title and abstract screening)
31504532	Fecundity among women with polycystic ovary syndrome (PCOS)-a population-based study	Persson S	Hum Reprod	EXCLUDE (based on title and abstract screening)
37528465	Effectiveness of a mixed lifestyle program in couples undergoing assisted reproductive technology: a study protocol	Malekpour P	Reprod Health	EXCLUDE (based on title and abstract screening)
30799191	Relationship between vitamin D status in pregnancy and the risk for preeclampsia: A nested case-control study	Benachi A	Clin Nutr	EXCLUDE (based on title and abstract screening)
32464718	[Analysis of scoring system of twin pregnancy vaginal delivery]	Shen N	Zhonghua Fu Chan Ke Za Zhi	EXCLUDE (based on title and abstract screening)
32328028	Cumulative Live Birth Rates According to Maternal Body Mass Index After First Ovarian Stimulation for in vitro Fertilization: A Single Center Analysis of 14,782 Patients	Xue X	Front Endocrinol (Lausanne)	EXCLUDE (based on title and abstract screening)
24721304	[Effects of pre-pregnancy body mass index on pregnancy outcomes]	Li C	Zhonghua Yi Xue Za Zhi	EXCLUDE (based on title and abstract screening)
37861221	Preeclampsia in pregnant women with polycystic ovary syndrome: risk factor analysis based on a retrospective cohort study	Jiang R	Ginekol Pol	EXCLUDE (based on title and abstract screening)
39343101	Results of the RE-DINO multicenter randomized trial on the repeated use of vaginal dinoprostone (Propess®) for labor induction in patients at term	Coste-Mazeau P	Am J Obstet Gynecol MFM	EXCLUDE (based on title and abstract screening)
25198274	Clinical risk factors for preeclampsia in the 21st century	Paré E	Obstet Gynecol	EXCLUDE (based on title and abstract screening)
34470614	Birth outcomes across the spectrum of maternal age: dissecting aging effect versus confounding by social and medical determinants	Olapeju B	BMC Pregnancy Childbirth	EXCLUDE (based on title and abstract screening)
26247014	Pregnancy Rate after Controlled Ovarian Hyperstimulation and Intrauterine Insemination for the Treatment of Endometriosis following Surgery	Keresztúri A	Biomed Res Int	EXCLUDE (based on title and abstract screening)
25406185	The type of culture medium and the duration of in vitro culture do not influence birthweight of ART singletons	De Vos A	Hum Reprod	EXCLUDE (based on title and abstract screening)
29779144	Effect of pre-gravid body mass index on outcomes of pregnancies following in vitro fertilization	Lucovnik M	J Assist Reprod Genet	EXCLUDE (based on title and abstract screening)
31843085	Impact of maternal prepregnancy body mass index on cognitive and metabolic profiles of singletons born after in vitro fertilization/intracytoplasmic sperm injection	Zhu Y	Fertil Steril	EXCLUDE (based on title and abstract screening)
32171707	Effect of maternal body mass index on neonatal outcomes in women with endometriosis undergoing IVF	Wu J	Reprod Biomed Online	EXCLUDE (based on title and abstract screening)
35881052	Early childhood respiratory tract infections according to parental subfertility and conception by assisted reproductive technologies	Mitter VR	Hum Reprod	EXCLUDE (based on title and abstract screening)
36961939	Early pregnancy outcomes of IVF cycles using donor versus partner sperm: analysis of 1 376 454 cycles recorded by the Human Fertilisation and Embryology Authority (1991-2016)	Allen C	Hum Reprod	EXCLUDE (based on title and abstract screening)
24925592	Influence of gestational diabetes mellitus on neonatal weight outcome in twin pregnancies	Guillén MA	Diabet Med	EXCLUDE (based on title and abstract screening)
20179321	IVF and stillbirth: a prospective follow-up study	Wisborg K	Hum Reprod	EXCLUDE (based on title and abstract screening)
35073822	Investigation of factors that predict risk for hospital readmission following delivery of pregnancies complicated by hypertensive disorders of pregnancy	DeVries CR	J Matern Fetal Neonatal Med	EXCLUDE (based on title and abstract screening)
28925570	First-trimester risk assessment based on ultrasound and cell-free DNA vs combined screening: a randomized controlled trial	Kagan KO	Ultrasound Obstet Gynecol	EXCLUDE (based on title and abstract screening)
27165624	Infertility treatment and children's longitudinal growth between birth and 3 years of age	Yeung EH	Hum Reprod	EXCLUDE (based on title and abstract screening)
39168929	Constructing a predictive model for live birth following fresh embryo transfer in antagonist protocol for polycystic ovary syndrome	Zhu S	J Assist Reprod Genet	EXCLUDE (based on title and abstract screening)
36763679	Growth of twins conceived using assisted reproductive treatments up to 5 years old: a national growth cohort	Kondowe FJM	Hum Reprod	EXCLUDE (based on title and abstract screening)
31056891	Factors associated with spontaneous abortion following intracytoplasmic sperm injection (ICSI)	Basirat Z	JBRA Assist Reprod	EXCLUDE (based on title and abstract screening)
37883382	Association between gestational weight gain and adverse neonatal outcomes in women conceiving with assisted reproductive technology: Evidence from the NVSS 2019-2021	Jiang F	PLoS One	EXCLUDE (based on title and abstract screening)
30895253	Peripartum and postpartum outcomes in uncomplicated term pregnancy following ART: a retrospective cohort study from two Italian obstetric units	Vannuccini S	Hum Reprod Open	EXCLUDE (based on title and abstract screening)
33226092	Independent risk factors for chronic illicit substance use during pregnancy	Vallejo MC	J Opioid Manag	EXCLUDE (based on title and abstract screening)
33710839	High anti-Müllerian hormone levels might not reflect the likelihood of clinical pregnancy rate in IVF/ICSI treatment	Sun TC	JBRA Assist Reprod	EXCLUDE (based on title and abstract screening)
32546715	Mothers who have given birth at an advanced age - health status before and after childbirth	Pettersson ML	Sci Rep	EXCLUDE (based on title and abstract screening)
31836942	Birthweight of singletons born after blastocyst-stage or cleavage-stage transfer: analysis of a data set from three randomized controlled trials	De Vos A	J Assist Reprod Genet	EXCLUDE (based on title and abstract screening)
39008825	Infertility treatments and cyanotic congenital heart defects among livebirths in the USA: findings from a contemporary cohort	Appiah D	Hum Reprod	EXCLUDE (based on title and abstract screening)
30482203	The growth of assisted reproductive treatment-conceived children from birth to 5 years: a national cohort study	Hann M	BMC Med	EXCLUDE (based on title and abstract screening)
32519011	Genetic testing on products of conception and its relationship with body mass index	Wang L	J Assist Reprod Genet	EXCLUDE (based on title and abstract screening)
12456627	Early pregnancy loss following assisted reproductive technology treatment	Winter E	Hum Reprod	EXCLUDE (based on title and abstract screening)
27871268	Metformin and dietary advice to improve insulin sensitivity and promote gestational restriction of weight among pregnant women who are overweight or obese: the GRoW Randomised Trial	Dodd JM	BMC Pregnancy Childbirth	EXCLUDE (based on title and abstract screening)
22708515	Perinatal management of pregnancies with severe fetal heart defects and epigenetic aspects	Eckmann-Scholz C	J Matern Fetal Neonatal Med	EXCLUDE (based on title and abstract screening)
28830470	Determining optimal gestational weight gain in the Korean population: a retrospective cohort study	Choi SK	Reprod Biol Endocrinol	EXCLUDE (based on title and abstract screening)
30547777	Obstetric and perinatal outcomes of singleton pregnancies conceived via assisted reproductive technology complicated by gestational diabetes mellitus: a prospective cohort study	Kouhkan A	BMC Pregnancy Childbirth	EXCLUDE (based on title and abstract screening)
15478293	[Maternal obesity and reproductive risk]	Atalah E	Rev Med Chil	EXCLUDE (based on title and abstract screening)
39277965	Treatment outcomes of infertile women with endometrial hyperplasia undergoing their first IVF/ICSI cycle: A matched-pair study	Yang J	Eur J Obstet Gynecol Reprod Biol	EXCLUDE (based on title and abstract screening)
32877771	Systematic oxidative stress is not associated with live birth rate in young non-obese patients with polycystic ovarian syndrome undergoing assisted reproduction cycles: A prospective cohort study	Chen M	Eur J Obstet Gynecol Reprod Biol	EXCLUDE (based on title and abstract screening)
16411868	The prevalence and impact of overweight and obesity in an Australian obstetric population	Callaway LK	Med J Aust	EXCLUDE (based on title and abstract screening)
10916517	A new recommendation for maternal weight gain in Chinese women	Wong W	J Am Diet Assoc	EXCLUDE (based on title and abstract screening)
25123636	Is subfertility or fertility treatment associated with long-term growth in the offspring? A cohort study	Bay B	Fertil Steril	EXCLUDE (based on title and abstract screening)
33575789	Perturbations of morphogenesis at the compaction stage affect blastocyst implantation and live birth rates	Coticchio G	Hum Reprod	EXCLUDE (based on title and abstract screening)
29945645	Early pregnancy loss in Belagavi, Karnataka, India 2014-2017: a prospective population-based observational study in a low-resource setting	Dhaded SM	Reprod Health	EXCLUDE (based on title and abstract screening)
29804503	Effect of second trimester and third trimester weight gain on immediate outcomes in neonates born to mothers with gestational diabetes: a retrospective observational study from India	Kashyap H	J Matern Fetal Neonatal Med	EXCLUDE (based on title and abstract screening)
37688321	Association of overweight and obesity with cumulative live birth rates according to women's age: A cohort study of 26 567 treatment cycles	Cai H	Int J Gynaecol Obstet	EXCLUDE (based on title and abstract screening)
38524205	Gestational diabetes mellitus in pregnancies conceived after infertility treatment: a population-based study in the United States, 2015-2020	Sachdev D	F S Rep	EXCLUDE (based on title and abstract screening)
27068302	Fertility problems and risk of gestational diabetes mellitus: a nationwide cohort study	Holst S	Fertil Steril	EXCLUDE (based on title and abstract screening)
31597672	Caesarean section delivery and childhood obesity: evidence from the growing up in New Zealand cohort	Masukume G	J Epidemiol Community Health	EXCLUDE (based on title and abstract screening)
20306221	Assessment of the Institute of Medicine recommendations for weight gain during pregnancy: Florida, 2004-2007	Park S	Matern Child Health J	EXCLUDE (based on title and abstract screening)
33131678	Associations of prenatal exposure to polycyclic aromatic hydrocarbons with pubertal timing and body composition in adolescent girls: Implications for breast cancer risk	Kehm RD	Environ Res	EXCLUDE (based on title and abstract screening)
26742065	Altered Preconception Fatty Acid Intake Is Associated with Improved Pregnancy Rates in Overweight and Obese Women Undertaking in Vitro Fertilisation	Moran LJ	Nutrients	EXCLUDE (based on title and abstract screening)
32215826	Twenty-one year experience with intrauterine inseminations after controlled ovarian stimulation with gonadotropins: maternal age is the only prognostic factor for success	Immediata V	J Assist Reprod Genet	EXCLUDE (based on title and abstract screening)
22584023	The effect of body mass index on the outcomes of first assisted reproductive technology cycles	Moragianni VA	Fertil Steril	EXCLUDE (based on title and abstract screening)
30030709	Effect of embryo and blastocyst transfer on the birthweight of live-born singletons from FET cycles	Fang J	J Assist Reprod Genet	EXCLUDE (based on title and abstract screening)
39491590	Lidocaine patches after cesarean sections: a randomized control trial	Arkfeld CK	Am J Obstet Gynecol MFM	EXCLUDE (based on title and abstract screening)
38721705	Adjusting models to better predict obstetric anal sphincter injury (OASIS) in forceps-assisted vaginal deliveries: A retrospective cross-sectional trial	Cochrane E	Int J Gynaecol Obstet	EXCLUDE (based on title and abstract screening)
34954966	[Impact of BMI on fresh cycle embryo transfer outcome of IVF/ICSI in patients with early follicular phase prolonged protocol]	Qian Y	Zhonghua Fu Chan Ke Za Zhi	EXCLUDE (based on title and abstract screening)
24394727	Thyroid autoantibodies per se do not impair intracytoplasmic sperm injection outcome in euthyroid healthy women	Tan S	Eur J Endocrinol	EXCLUDE (based on title and abstract screening)
32053669	Effect of pregravid obesity on perinatal outcomes in singleton pregnancies following in vitro fertilization and the weight-loss goals to reduce the risks of poor pregnancy outcomes: A retrospective cohort study	Liu L	PLoS One	EXCLUDE (based on title and abstract screening)
30124838	The association between the number of oocytes retrieved for IVF, perinatal outcome and obstetric complications	Magnusson Å	Hum Reprod	EXCLUDE (based on title and abstract screening)
22026403	Limiting weight gain in overweight and obese women during pregnancy to improve health outcomes: the LIMIT randomised controlled trial	Dodd JM	BMC Pregnancy Childbirth	EXCLUDE (based on title and abstract screening)
30234528	Ultrasound-Assisted Technology Versus the Conventional Landmark Location Method in Spinal Anesthesia for Cesarean Delivery in Obese Parturients: A Randomized Controlled Trial	Li M	Anesth Analg	EXCLUDE (based on title and abstract screening)
26637491	Timing of human preimplantation embryonic development is confounded by embryo origin	Kirkegaard K	Hum Reprod	EXCLUDE (based on title and abstract screening)
17333366	The utility of serum leptin and follicular fluid leptin, estradiol, and progesterone levels during an in vitro fertilization cycle	Hill MJ	J Assist Reprod Genet	EXCLUDE (based on title and abstract screening)
24586979	Growth development of French children born after in vitro maturation	Foix-L'Hélias L	PLoS One	EXCLUDE (based on title and abstract screening)
26749387	Abnormally cleaving embryos are able to produce live births: a time-lapse study	Fan YL	J Assist Reprod Genet	EXCLUDE (based on title and abstract screening)
32007340	Term spontaneous trial of labor in nulliparous women of short stature: A hospitals-based cohort study	Boujenah J	Eur J Obstet Gynecol Reprod Biol	EXCLUDE (based on title and abstract screening)
26841217	The effect of antenatal lifestyle advice for women who are overweight or obese on secondary measures of neonatal body composition: the LIMIT randomised trial	Dodd JM	BJOG	EXCLUDE (based on title and abstract screening)
29049059	Status of High Body Weight Among Nurse-Family Partnership Children	Thorland W	MCN Am J Matern Child Nurs	EXCLUDE (based on title and abstract screening)
28689551	Breastfeeding Is Associated With Reduced Obesity in Hispanic 2- to 5-Year-Olds Served by WIC	Whaley SE	J Nutr Educ Behav	EXCLUDE (based on title and abstract screening)
33416878	High birth weight and large-for-gestational-age in singletons born after frozen compared to fresh embryo transfer, by gestational week: a Nordic register study from the CoNARTaS group	Terho AM	Hum Reprod	EXCLUDE (based on title and abstract screening)
38689082	The effect of bariatric surgery on polycystic ovary syndrome patients' obstetric and neonatal outcomes: a population-based study	Hochberg A	J Assist Reprod Genet	EXCLUDE (based on title and abstract screening)
26109331	Increased body mass index negatively impacts blastocyst formation rate in normal responders undergoing in vitro fertilization	Comstock IA	J Assist Reprod Genet	EXCLUDE (based on title and abstract screening)
38006233	Intra-patient analysis of individual weight gain or loss between IVF cycles: cycle now and transfer later	Fouks Y	Hum Reprod	EXCLUDE (based on title and abstract screening)
19059947	The direct health services costs of providing assisted reproduction services in overweight or obese women: a retrospective cross-sectional analysis	Maheshwari A	Hum Reprod	EXCLUDE (based on title and abstract screening)
28949002	Effect of individual dietetic intervention on gestational weight gain and associated complications in obese pregnant women	Robertson N	Aust N Z J Obstet Gynaecol	EXCLUDE (based on title and abstract screening)
31347678	Obstetric and neonatal outcome of ART in patients with polycystic ovary syndrome: IVM of oocytes versus controlled ovarian stimulation	Mostinckx L	Hum Reprod	EXCLUDE (based on title and abstract screening)
22687260	Preeclampsia complicated by advanced maternal age: a registry-based study on primiparous women in Finland 1997-2008	Lamminpää R	BMC Pregnancy Childbirth	EXCLUDE (based on title and abstract screening)
19784913	The association of prepregnancy body mass index with pregnancy outcomes in triplet gestations	Russell Z	Am J Perinatol	EXCLUDE (based on title and abstract screening)
25883033	Increased risk of preterm birth and low birthweight with very high number of oocytes following IVF: an analysis of 65 868 singleton live birth outcomes	Sunkara SK	Hum Reprod	EXCLUDE (based on title and abstract screening)
21930533	Examining the relationship between ovarian reserve, as measured by basal FSH levels, and the risk of poor obstetric outcome in singleton IVF gestations	Calhoun KC	Hum Reprod	EXCLUDE (based on title and abstract screening)
25240011	Risk of placenta praevia is linked to endometrial thickness in a retrospective cohort study of 4537 singleton assisted reproduction technology births	Rombauts L	Hum Reprod	EXCLUDE (based on title and abstract screening)
39739213	Efficacy of modified natural cycle vs. hormone replacement therapy in oocyte donation for recipients of advanced maternal age: a retrospective study	Gavilan C	J Assist Reprod Genet	EXCLUDE (based on title and abstract screening)
39833775	Cesarean section in Suriname using robson classification: a two-year nationwide cross-sectional study on rates, risk factors and perinatal outcomes of cesarean section	Prüst ZD	BMC Pregnancy Childbirth	EXCLUDE (based on title and abstract screening)
19851613	[Risk factors for pre-term birth in Londrina, Paraná State, Brazil]	Silva AM	Cad Saude Publica	EXCLUDE (based on title and abstract screening)
23917900	Relationship between gestational weight gain and birthweight among clients enrolled in the Special Supplemental Nutrition Program for Women, Infants, and Children (WIC), Hawaii, 2003-2005	Chihara I	Matern Child Health J	EXCLUDE (based on title and abstract screening)
28938738	Resolution of infertility and number of children: 1386 couples followed for a median of 13 years	Righarts AA	Hum Reprod	EXCLUDE (based on title and abstract screening)
17151537	[Twin pregnancies in southern Reunion Island: a three-year cross-sectional study of risk factors and complications]	Gérardin P	J Gynecol Obstet Biol Reprod (Paris)	EXCLUDE (based on title and abstract screening)
33308319	Predictive factors for intrauterine insemination outcomes: a review	Starosta A	Fertil Res Pract	EXCLUDE (based on title and abstract screening)
37572397	Obesity and male infertility	Ameratunga D	Best Pract Res Clin Obstet Gynaecol	EXCLUDE (based on title and abstract screening)
37216430	Maternal Risk Factors for Congenital Vertebral Anomalies: A Population-Based Study	Raitio A	J Bone Joint Surg Am	EXCLUDE (based on title and abstract screening)
39239778	Maternal Characteristics in Natural and Medically Assisted Reproduction Dizygotic Twin Pregnancies	Hubers N	Twin Res Hum Genet	EXCLUDE (based on title and abstract screening)
33908703	Single human oocyte transcriptome analysis reveals distinct maturation stage-dependent pathways impacted by age	Llonch S	Aging Cell	EXCLUDE (based on title and abstract screening)
29921431	Obesity and Reproduction	Mahutte N	J Obstet Gynaecol Can	EXCLUDE (based on title and abstract screening)
31106642	Maternal characteristics of preterm singleton birth following assisted reproduction: a population-based study	Razem K	J Matern Fetal Neonatal Med	EXCLUDE (based on title and abstract screening)
36256863	Impact of female obesity and assisted reproduction on uncomplicated pregnancies and healthy births: a study of 428 336 births in Flanders	Wuytack F	Hum Reprod	EXCLUDE (based on title and abstract screening)
38022012	Assessing the Impact of High Body Mass Index (BMI) on the Efficacy of Assisted Reproductive Technologies (ART) in Saudi Women: A Cross-Sectional Study Examining Ovarian Reserve and Treatment Outcomes	Aleid A	Cureus	EXCLUDE (based on title and abstract screening)
38219005	Epigenome-wide association study of DNA methylation in maternal blood leukocytes with BMI in pregnancy and gestational weight gain	Opsahl JO	Int J Obes (Lond)	EXCLUDE (based on title and abstract screening)
33708737	Causal Effects of Body Mass Index and Maternal Age on Oocyte Maturation in Assisted Reproductive Technology: Model-Average Causal Effect and Bayesian LASSO Method	Alizadeh A	Iran J Public Health	EXCLUDE (based on title and abstract screening)
35565137	Maternal Stress and Excessive Weight Gain in Infancy	Fox K	Int J Environ Res Public Health	EXCLUDE (based on title and abstract screening)
29965778	Application of metabolomics to preeclampsia diagnosis	Nobakht M Gh BF	Syst Biol Reprod Med	EXCLUDE (based on title and abstract screening)
37298057	Maternal Preconception Glucose Homeostasis and Insulin Resistance Are Associated with Singleton and Twin Birthweight of Neonates Conceived by PCOS Women Undergoing IVF/ICSI Cycles	Jiang H	J Clin Med	EXCLUDE (based on title and abstract screening)
26366823	A Focus on Maternal Health Before Assisted Reproduction: Results From a Pilot Survey of Canadian IVF Medical Directors	Dayan N	J Obstet Gynaecol Can	EXCLUDE (based on title and abstract screening)
39546210	A prospective multicenter birth cohort in China: pregnancy health atlas	Zhou S	Eur J Epidemiol	EXCLUDE (based on title and abstract screening)
37697674	Transcriptomic integrity of human oocytes used in ARTs: technical and intrinsic factor effects	Ducreux B	Hum Reprod Update	EXCLUDE (based on title and abstract screening)
21526885	Somatic classification of neonates based on birth weight, length, and head circumference: quantification of the effects of maternal BMI and smoking	Voigt M	J Perinat Med	EXCLUDE (based on title and abstract screening)
34704524	Caesarean section rates in primigravid women categorised by age and BMI	Ganeriwal SA	J Obstet Gynaecol	EXCLUDE (based on title and abstract screening)
37951512	First trimester prediction models for small-for- gestational age and fetal growth restricted fetuses without the presence of preeclampsia	Hromadnikova I	Mol Cell Probes	EXCLUDE (based on title and abstract screening)
36076289	Prenatal exposure to polybrominated diphenyl ethers and BMI Z-scores from 5 to 14 years	Kupsco A	Environ Health	EXCLUDE (based on title and abstract screening)
36599439	Placental volume in pregnant women with opioid use: prenatal MRI assessment	Wise RL	J Matern Fetal Neonatal Med	EXCLUDE (based on title and abstract screening)
37701197	Nutritional status and dietary diversity of pregnant and nonpregnant reproductive-age Rohingya women	Fahim SM	Food Sci Nutr	EXCLUDE (based on title and abstract screening)
36806620	Perinatal, metabolic, and reproductive features in PPARG-related lipodystrophy	Gosseaume C	Eur J Endocrinol	EXCLUDE (based on title and abstract screening)
33274503	Contemporary duration of spontaneous labor and association with maternal characteristics: A French national population-based study	Girault A	Birth	EXCLUDE (based on title and abstract screening)
19622210	Obesity and female fertility: a primary care perspective	Wilkes S	J Fam Plann Reprod Health Care	EXCLUDE (based on title and abstract screening)
37579267	Impact of Body Mass Index and advanced maternal age on in vitro fertilization outcomes	Chaves HL	JBRA Assist Reprod	EXCLUDE (based on title and abstract screening)
35222282	Evaluation of Bone Mineral Density in Children Conceived via Assisted Reproductive Technology	Xia X	Front Endocrinol (Lausanne)	EXCLUDE (based on title and abstract screening)
24332798	Maternal-fetal metabolic gene-gene interactions and risk of neural tube defects	Lupo PJ	Mol Genet Metab	EXCLUDE (based on title and abstract screening)
35048272	Association between maternal polycystic ovary syndrome and early childhood growth: a continuous observation from 3 months to 6 years of age	Zhang F	J Assist Reprod Genet	EXCLUDE (based on title and abstract screening)
28068940	Early life socioeconomic environment and mammographic breast density	Tehranifar P	BMC Cancer	EXCLUDE (based on title and abstract screening)
34668019	Body mass index and subfertility: multivariable regression and Mendelian randomization analyses in the Norwegian Mother, Father and Child Cohort Study	Hernáez Á	Hum Reprod	EXCLUDE (based on title and abstract screening)
36982251	First-Trimester Screening for HELLP Syndrome-Prediction Model Based on MicroRNA Biomarkers and Maternal Clinical Characteristics	Hromadnikova I	Int J Mol Sci	EXCLUDE (based on title and abstract screening)
38004185	Maternal Body Mass Index Trends and Weight Gain in Singleton Pregnancies at the Time of Fetal Anatomic Survey: Changes in the Last Decade and New Trends in the Modern Era	Ursache A	Nutrients	EXCLUDE (based on title and abstract screening)
33592626	Growth in children conceived by ART	Magnus MC	Hum Reprod	EXCLUDE (based on title and abstract screening)
39375871	Infertility treatment and offspring blood pressure-a systematic review and meta-analysis	Yeung EH	Hum Reprod Update	EXCLUDE (based on title and abstract screening)
26219888	Social inequality in pre-pregnancy BMI and gestational weight gain in the first and second pregnancy among women in Sweden	Holowko N	J Epidemiol Community Health	EXCLUDE (based on title and abstract screening)
28969476	Analysis of correlations between the placental expression of glucose transporters GLUT-1, GLUT-4 and GLUT-9 and selected maternal and fetal parameters in pregnancies complicated by diabetes mellitus	Stanirowski PJ	J Matern Fetal Neonatal Med	EXCLUDE (based on title and abstract screening)
26527026	[Prevention of shoulder dystocia risk factors before delivery]	Fuchs F	J Gynecol Obstet Biol Reprod (Paris)	EXCLUDE (based on title and abstract screening)
29417365	Integrating Obstetrical Care and WIC Nutritional Services to Address Maternal Obesity and Postpartum Weight Retention	Gross SM	Matern Child Health J	EXCLUDE (based on title and abstract screening)
39609097	A WHO 2021-based comprehensive scheme outlining sperm parameters' associations with IVF outcomes in PGT-A cycles	Mazzilli R	Andrology	EXCLUDE (based on title and abstract screening)
33843562	Prospective BMI changes in preschool children are associated with parental characteristics and body weight perceptions: the ToyBox-study	Manios Y	Public Health Nutr	EXCLUDE (based on title and abstract screening)
37081109	Exclusive breastfeeding at 6 months after assisted and spontaneous conceiving: a prospective study in Northern Italy	Pisoni C	Sci Rep	EXCLUDE (based on title and abstract screening)
31185763	Obstetric and psychosocial risk factors associated with maternity blues	Gerli S	J Matern Fetal Neonatal Med	EXCLUDE (based on title and abstract screening)
28061422	Can we predict obstetric anal sphincter injury?	Drusany Starič K	Eur J Obstet Gynecol Reprod Biol	EXCLUDE (based on title and abstract screening)
35879714	The fatty acid composition in follicles is related to the developmental potential of oocytes up to the blastocyst stage: a single-centre cohort study	Liu Y	Reprod Biol Endocrinol	EXCLUDE (based on title and abstract screening)
32539791	Relationship between maternal body mass index with the onset of breastfeeding and its associated problems: an online survey	Ballesta-Castillejos A	Int Breastfeed J	EXCLUDE (based on title and abstract screening)
25298276	Prenatal exposure to antibiotics, cesarean section and risk of childhood obesity	Mueller NT	Int J Obes (Lond)	EXCLUDE (based on title and abstract screening)
33182482	Relative Contribution of Gestational Weight Gain, Gestational Diabetes, and Maternal Obesity to Neonatal Fat Mass	Mitanchez D	Nutrients	EXCLUDE (based on title and abstract screening)
31062218	Maternal body mass index affects embryo morphokinetics: a time-lapse study	Bartolacci A	J Assist Reprod Genet	EXCLUDE (based on title and abstract screening)
37065736	Association of BMI with erectile dysfunction: A cross-sectional study of men from an andrology clinic	Liu Y	Front Endocrinol (Lausanne)	EXCLUDE (based on title and abstract screening)
30963351	Body mass index restrictions in fertility treatment: a national survey of OB/GYN subspecialists	Kelley AS	J Assist Reprod Genet	EXCLUDE (based on title and abstract screening)
38212679	Changes in the shape and function of the fetal heart of pre- and gestational diabetes mothers	Li S	BMC Pregnancy Childbirth	EXCLUDE (based on title and abstract screening)
37573141	Subfertility versus ART: unraveling the origins of fetal cardiac programming	Boutet ML	Hum Reprod	EXCLUDE (based on title and abstract screening)
29466290	Different Risk Factors for Very Low Birth Weight, Term-Small-for-Gestational-Age, or Preterm Birth in Japan	Tamura N	Int J Environ Res Public Health	EXCLUDE (based on title and abstract screening)
35651460	Comparison of the Fetal Fraction of Cell-Free DNA in In-Vitro Fertilization (IVF) Versus Natural Conception Evaluation of the Fetal Fraction With IVF Parameters	Kallianidis K	Cureus	EXCLUDE (based on title and abstract screening)
30685337	Estrogen metabolism pathways in preeclampsia and normal pregnancy	Cantonwine DE	Steroids	EXCLUDE (based on title and abstract screening)
39582922	Factors Predicting Fetal Growth Restriction and Fetal Cardiac Remodeling	Chen X	Int J Gen Med	EXCLUDE (based on title and abstract screening)
25522848	Relationship of prenatal depression and comorbidities to infant outcomes	Flynn HA	CNS Spectr	EXCLUDE (based on title and abstract screening)
36158894	The Disparity in the Management of Polycystic Ovary Syndrome between Obstetrician-Gynecologists in Different-Level Hospitals under the Hierarchical Medical System	Wang Y	Biomed Res Int	EXCLUDE (based on title and abstract screening)
33568376	Relationship between obesity and lower rates of breast feeding initiation in regional Victoria, Australia: an 8-year retrospective panel study	Bish MR	BMJ Open	EXCLUDE (based on title and abstract screening)
38384249	Is large for gestational age in singletons born after frozen embryo transfer associated with freezing technique or endometrial preparation protocol? A longitudinal national French study	Hesters L	Hum Reprod	EXCLUDE (based on title and abstract screening)
32526779	Changes in Delivery Timing for High-Risk Pregnancies in the United States	Little SE	Am J Perinatol	EXCLUDE (based on title and abstract screening)
30515618	Association between parental anthropometric measures and the outcomes of intracytoplasmic sperm injection cycles	Setti A	J Assist Reprod Genet	EXCLUDE (based on title and abstract screening)
25425375	Increasing maternal body mass index and the accuracy of sonographic estimation of fetal weight near delivery	Kritzer S	J Ultrasound Med	EXCLUDE (based on title and abstract screening)
35733199	Dose-response association between maternal pre-pregnancy bodyweight and gestational diabetes mellitus following ART treatment: a population-based cohort study	Xiong Y	Reprod Biol Endocrinol	EXCLUDE (based on title and abstract screening)
30866027	Effect of Treatment of Mild Gestational Diabetes on Long-Term Maternal Outcomes	Casey BM	Am J Perinatol	EXCLUDE (based on title and abstract screening)
37959321	Clinical Factors for Predicting Pharmacotherapy in Twin Pregnancies Complicated by Gestational Diabetes Mellitus	Catic A	J Clin Med	EXCLUDE (based on title and abstract screening)
35846327	A Prospective Cohort Study of Metformin as an Adjuvant Therapy for Infertile Women With Endometrial Complex Hyperplasia/Complex Atypical Hyperplasia and Their Subsequent Assisted Reproductive Technology Outcomes	Kong WY	Front Endocrinol (Lausanne)	EXCLUDE (based on title and abstract screening)
31005057	Early life antecedents of positive child health among 10-year-old children born extremely preterm	Bangma JT	Pediatr Res	EXCLUDE (based on title and abstract screening)
29106309	Maternal gestational weight gain and DNA methylation in young women: application of life course mediation methods	Huang JY	Epigenomics	EXCLUDE (based on title and abstract screening)
32438136	Are there specific factors associated with prenatally undiagnosed foetal macrosomia?	Ouazana M	J Gynecol Obstet Hum Reprod	EXCLUDE (based on title and abstract screening)
20129994	Should access to fertility treatment be determined by female body mass index?	Pandey S	Hum Reprod	EXCLUDE (based on title and abstract screening)
38734779	The association between pregnancy levels of blood lipids and the risk of preterm birth	Lv Y	Sci Rep	EXCLUDE (based on title and abstract screening)
30887629	Sonographic markers of fetal adiposity and risk of Cesarean delivery	Hehir MP	Ultrasound Obstet Gynecol	EXCLUDE (based on title and abstract screening)
28738791	Anthropometric indices for non-pregnant women of childbearing age differ widely among four low-middle income populations	Hambidge KM	BMC Public Health	EXCLUDE (based on title and abstract screening)
35709741	Resolved but Not Forgotten: The Effect of Resolved Placenta Previa on Labor Management	Feldman KM	Am J Perinatol	EXCLUDE (based on title and abstract screening)
35063899	Association between hospitals' cesarean delivery rates for breech presentation and their success rates for external cephalic version	Athiel Y	Eur J Obstet Gynecol Reprod Biol	EXCLUDE (based on title and abstract screening)
34934980	Birthweight associations with parental obesity: retrospective analysis of 1,778 singleton term births following assisted reproductive treatment	McPherson NO	F S Rep	EXCLUDE (based on title and abstract screening)
34607479	Levels of inter-alpha-trypsin inhibitor heavy chain H4 urinary polypeptide in gestational diabetes mellitus	Hu Z	Syst Biol Reprod Med	EXCLUDE (based on title and abstract screening)
39325955	Risk Factors for Neonatal Clavicular Fractures: A Population-Based Case-Control Study	Kadar A	J Perinat Neonatal Nurs	EXCLUDE (based on title and abstract screening)
39116480	The effectiveness of prolonged downregulation with gonadotrophin-releasing hormone analogue (GnRHa) treatment in women with adenomyosis undergoing IVF/ICSI: A systematic review and meta-analysis	Latif S	Eur J Obstet Gynecol Reprod Biol	EXCLUDE (based on title and abstract screening)
31432718	Risk factors of gestational diabetes mellitus during assisted reproductive technology procedures	Shiqiao H	Gynecol Endocrinol	EXCLUDE (based on title and abstract screening)
39262693	Correlation analysis of BMI with ovulation effect and clinical pregnancy rate in patients with polycystic ovary syndrome	Zeng X	Am J Transl Res	EXCLUDE (based on title and abstract screening)
29242640	Effects of maternal obesity on Wharton's Jelly mesenchymal stromal cells	Badraiq H	Sci Rep	EXCLUDE (based on title and abstract screening)
21071489	Female obesity adversely affects assisted reproductive technology (ART) pregnancy and live birth rates	Luke B	Hum Reprod	EXCLUDE (based on title and abstract screening)
38871801	BMI modifies the effect of pregnancy complications on risk of small- or large-for-gestational-age newborns	Wang P	Pediatr Res	EXCLUDE (based on title and abstract screening)
23814097	Higher prevalence of gestational diabetes mellitus following assisted reproduction technology treatment	Wang YA	Hum Reprod	EXCLUDE (based on title and abstract screening)
27776483	Induced abortion - impact on a subsequent pregnancy in first-time mothers: a registry-based study	Holmlund S	BMC Pregnancy Childbirth	EXCLUDE (based on title and abstract screening)
32943380	Barriers and enablers in maintaining healthy gestational weight gain: A qualitative study	White C	Women Birth	EXCLUDE (based on title and abstract screening)
36029044	Puberty disorders among ART-conceived singletons: a Nordic register study from the CoNARTaS group	Klemetti R	Hum Reprod	EXCLUDE (based on title and abstract screening)
26898604	Maternal mental health symptoms are positively related to emotional and restrained eating attitudes in a statewide sample of mothers participating in a supplemental nutrition program for women, infants and young children	Emerson JA	Matern Child Nutr	EXCLUDE (based on title and abstract screening)
31368161	Systemic and oral conditions of pregnant women with excessive weight assisted in a private health system	Fusco NDS	Int Dent J	EXCLUDE (based on title and abstract screening)
23054364	Patient selection criteria for blastocyst transfers in extended embryo culture programs	Braga DP	J Assist Reprod Genet	EXCLUDE (based on title and abstract screening)
22779958	Emergency caesarean section in low risk nulliparous women	Haerskjold A	J Obstet Gynaecol	EXCLUDE (based on title and abstract screening)
28736365	[Blighted ovum in subfertile patients undergoing assisted reproductive technology]	Nie QW	Nan Fang Yi Ke Da Xue Xue Bao	EXCLUDE (based on title and abstract screening)
34823288	[Comparative analysis of high risk factors between early-onset pre-eclampsia and late-onset pre-eclampsia]	Lyu X	Zhonghua Fu Chan Ke Za Zhi	EXCLUDE (based on title and abstract screening)
36983323	Effect of Frozen-Thawed Embryo Transfer on the Metabolism of Children in Early Childhood	Dong ZH	J Clin Med	EXCLUDE (based on title and abstract screening)
37382283	Effect of Paternal Body Mass Index on In Vitro Fertilization and Neonatal Outcomes among Oligozoospermia and Asthenospermia Patients	Zhang X	World J Mens Health	EXCLUDE (based on title and abstract screening)
29337272	Circulating adipokines and mRNA expression in adipose tissue and the placenta in women with gestational diabetes mellitus	Tsiotra PC	Peptides	EXCLUDE (based on title and abstract screening)
37150595	Interpregnancy weight change as a potential risk factor for large-for-gestational-age infants: the Japan Environment and Children's Study	Shinohara S	J Matern Fetal Neonatal Med	EXCLUDE (based on title and abstract screening)
32655633	The Late-Gestational Triglyceride to High-Density Lipoprotein Cholesterol Ratio Is Associated with Neonatal Macrosomia in Women without Diabetes Mellitus	Yu M	Int J Endocrinol	EXCLUDE (based on title and abstract screening)
29543593	Effect of pre-pregnancy body mass index on respiratory-related neonatal outcomes in women undergoing elective cesarean prior to 39 weeks	Vincent S	J Perinat Med	EXCLUDE (based on title and abstract screening)
30644242	Diagnostic Accuracy of Body Mass Index and Fasting Glucose for The Prediction of Gestational Diabetes Mellitus after Assisted Reproductive Technology	Kouhkan A	Int J Fertil Steril	EXCLUDE (based on title and abstract screening)
37832687	Detection and quantification of various microplastics in human endometrium based on laser direct infrared spectroscopy	Sun J	Sci Total Environ	EXCLUDE (based on title and abstract screening)
36849755	Pregnancy and neonatal outcomes of letrozole versus natural cycle frozen embryo transfer of autologous euploid blastocyst	Zhang WY	J Assist Reprod Genet	EXCLUDE (based on title and abstract screening)
30726553	Demographic changes and effects on the mode of delivery: a retrospective analysis of a large birth registry containing 27,729 singleton deliveries in a level I center	Huebner M	Arch Gynecol Obstet	EXCLUDE (based on title and abstract screening)
33719832	A machine learning system with reinforcement capacity for predicting the fate of an ART embryo	Giscard d'Estaing S	Syst Biol Reprod Med	EXCLUDE (based on title and abstract screening)
36142536	Cardiovascular Disease-Associated MicroRNAs as Novel Biomarkers of First-Trimester Screening for Gestational Diabetes Mellitus in the Absence of Other Pregnancy-Related Complications	Hromadnikova I	Int J Mol Sci	EXCLUDE (based on title and abstract screening)
34484710	Does early childbearing affect utilization of antenatal care services and infant birth weight: Evidence from West and Central African Region	Sagalova V	J Glob Health	EXCLUDE (based on title and abstract screening)
38948280	[Analysis of Risk Factors for Recurrent Pregnancy Loss in Patients Undergoing in vitro Fertilization-Embryo Transfer]	Cao Y	Sichuan Da Xue Xue Bao Yi Xue Ban	EXCLUDE (based on title and abstract screening)
28976299	Variation in the α(2A)-adrenergic receptor gene and risk of gestational diabetes	Kawai VK	Pharmacogenomics	EXCLUDE (based on title and abstract screening)
23023941	Factors affecting feasibility and quality of second-trimester ultrasound scans in obese pregnant women	Fuchs F	Ultrasound Obstet Gynecol	EXCLUDE (based on title and abstract screening)
38980883	Predicting postpartum hemorrhage in women undergoing planned cesarean section: A multicenter retrospective cohort study in Japan	Yamaguchi T	PLoS One	EXCLUDE (based on title and abstract screening)
33310125	Association between thyroid function and risk of gestational diabetes mellitus in assisted pregnancies: A retrospective cohort study	Li X	Diabetes Res Clin Pract	EXCLUDE (based on title and abstract screening)
33823722	Impact of preimplantation genetic testing for aneuploidies (PGT-A) on first trimester biochemical markers - PAPP-A (placenta-associated plasma protein) and free β-hCG (human chorionic gonadotropin)	Markova D	J Matern Fetal Neonatal Med	EXCLUDE (based on title and abstract screening)
28942717	Composite neonatal and maternal morbidities with small- versus appropriate- for gestational age among uncomplicated obese women undergoing repeat cesarean delivery()	Haidar ZA	J Matern Fetal Neonatal Med	EXCLUDE (based on title and abstract screening)
26281013	Maternal Determinants of Birth Weight in Northern Ghana	Abubakari A	PLoS One	EXCLUDE (based on title and abstract screening)
33155088	Live birth rate from euploid blastocysts is not associated with infertility etiology or oocyte source following frozen-thawed embryo transfer (FET): analysis of 4148 cycles reported to SART CORS	Meng F	J Assist Reprod Genet	EXCLUDE (based on title and abstract screening)
34306498	Risk factors of pregnancy failure in elderly infertility patients undergoing human assisted reproductive technology	Peng S	Am J Transl Res	EXCLUDE (based on title and abstract screening)
36289853	Novel First-Trimester Prediction Model for Any Type of Preterm Birth Occurring before 37 Gestational Weeks in the Absence of Other Pregnancy-Related Complications Based on Cardiovascular Disease-Associated MicroRNAs and Basic Maternal Clinical Characteristics	Hromadnikova I	Biomedicines	EXCLUDE (based on title and abstract screening)
29079078	Maternal Characteristics for the Prediction of Preeclampsia in Nulliparous Women: The Great Obstetrical Syndromes (GOS) Study	Boutin A	J Obstet Gynaecol Can	EXCLUDE (based on title and abstract screening)
24630294	Risk of gestational diabetes mellitus in patients undergoing assisted reproductive techniques	Ashrafi M	Eur J Obstet Gynecol Reprod Biol	EXCLUDE (based on title and abstract screening)
26563638	The perspectives of obese women receiving antenatal care: A qualitative study of women's experiences	Knight-Agarwal CR	Women Birth	EXCLUDE (based on title and abstract screening)
32682210	Impact of national guidelines on the cesarean delivery rate in France: A 2010-2016 comparison using the Robson classification	Le Ray C	Eur J Obstet Gynecol Reprod Biol	EXCLUDE (based on title and abstract screening)
29172787	Adverse perinatal outcomes associated with trial of labor after cesarean section at term in pregnancies complicated by maternal obesity	Yao R	J Matern Fetal Neonatal Med	EXCLUDE (based on title and abstract screening)
24885716	Disinvestment policy and the public funding of assisted reproductive technologies: outcomes of deliberative engagements with three key stakeholder groups	Hodgetts K	BMC Health Serv Res	EXCLUDE (based on title and abstract screening)
39726844	FSH/LH co-stimulation in Advanced Maternal Age (AMA) and hypo-responder patients - Arabian gulf delphi consensus group	Awwad J	Front Endocrinol (Lausanne)	EXCLUDE (based on title and abstract screening)
32703169	Association of provider advice and gestational weight gain in twin pregnancies: a cross-sectional electronic survey	Whitaker KM	BMC Pregnancy Childbirth	EXCLUDE (based on title and abstract screening)
29707925	Evaluating The Impact of Risk Factors on Birth Weight and Gestational Age: A Multilevel Joint Modeling Approach	Amini P	Int J Fertil Steril	EXCLUDE (based on title and abstract screening)
32107768	Systemic conditions and oral health-related quality of life of pregnant women of normal weight and who are overweight	Caracho RA	Int Dent J	EXCLUDE (based on title and abstract screening)
17674263	The effect of low body mass index on the development of gestational hypertension and preeclampsia	Belogolovkin V	J Matern Fetal Neonatal Med	EXCLUDE (based on title and abstract screening)
22752768	Risk factors for preeclampsia in twin pregnancies: a population-based matched case-control study	Lučovnik M	J Perinat Med	EXCLUDE (based on title and abstract screening)
32303378	Incidence and risk factors for maternal hypoxaemia during induction of general anaesthesia for non-elective Caesarean section: a prospective multicentre study	Bonnet MP	Br J Anaesth	EXCLUDE (based on title and abstract screening)
26486356	Resistance training improves skeletal muscle insulin sensitivity in elderly offspring of overweight and obese mothers	Bucci M	Diabetologia	EXCLUDE (based on title and abstract screening)
39408017	Pregnancy and Neonatal Outcomes in Women Treated for Bowel Endometriosis: A Seven-Year Single-Centre Retrospective Matched Cohort Study	Šalamun V	J Clin Med	EXCLUDE (based on title and abstract screening)
32353068	Maternal visceral adipose tissue during the first half of pregnancy predicts gestational diabetes at the time of delivery - a cohort study	Rocha ADS	PLoS One	EXCLUDE (based on title and abstract screening)
36883215	The dynamic inflammatory profile of pregnancy can be monitored using a novel lipid-based mass spectrometry technique	Rees A	Mol Omics	EXCLUDE (based on title and abstract screening)
35253596	Comparative study on risk of birth defects in singleton ART birth under high levels of estrogen after fresh embryo transfer and frozen embryo transfer	Liu C	J Matern Fetal Neonatal Med	EXCLUDE (based on title and abstract screening)
27564692	Linear and non-linear analysis of uterine contraction signals obtained with tocodynamometry in prediction of operative vaginal delivery	Gonçalves H	J Perinat Med	EXCLUDE (based on title and abstract screening)
27718320	Hypertension and early menopause after the use of assisted reproductive technologies in women aged 43 years or older: Long-term follow-up study	Rosato E	J Obstet Gynaecol Res	EXCLUDE (based on title and abstract screening)
38807620	Introducing an Antenatal Care Electronic Health System for Low and Middle Income Countries: A Cross-Sectional Study on 1217 Iranian Pregnant Women	Zamaninasab H	J Family Reprod Health	EXCLUDE (based on title and abstract screening)
33478407	Perceived barriers to and suggested interventions for physical activity during pregnancy among participants of the Special Supplemental Nutrition Program for Women, Infants, and Children (WIC) in Southern California	Koleilat M	BMC Pregnancy Childbirth	EXCLUDE (based on title and abstract screening)
23595972	No effect of embryo culture media on birthweight and length of newborns	Lin S	Hum Reprod	EXCLUDE (based on title and abstract screening)
38837622	Preconceptional paternal obesity may increase the risk of congenital urogenital anomalies in offspring: A case-control study	Achkar ME	Andrology	EXCLUDE (based on title and abstract screening)
38452771	Incidence of and factors associated with emergency caesarean section in pregnant women with gestational diabetes mellitus: A retrospective cohort study	Nabika S	J Obstet Gynaecol Res	EXCLUDE (based on title and abstract screening)
31665349	Exposure to Glucocorticoids in the First Part of Fetal Life is Associated with Insulin Secretory Defect in Adult Humans	Riveline JP	J Clin Endocrinol Metab	EXCLUDE (based on title and abstract screening)
38535874	Association Between Prepregnancy Body Mass Index and Newborn Breastfeeding Initiation	Boyd M	Breastfeed Med	EXCLUDE (based on title and abstract screening)
30898337	The nutrition-related information seeking behaviours and attitudes of pregnant women with a high BMI: A qualitative study	Knight-Agarwal CR	Women Birth	EXCLUDE (based on title and abstract screening)
35684150	Patterns and Predictors of Breast Milk Feeding from Birth to Age 4 Months among Primiparous African American Mother-Infant Dyads	Moore AM	Nutrients	EXCLUDE (based on title and abstract screening)
32844801	Comparison of Placental Growth Factor Levels in Maternal Serum at Early Pregnancy between Normotensive Pregnant Women and Patients with Hypertensive Disorders in Pregnancy	Sultana MT	Mymensingh Med J	EXCLUDE (based on title and abstract screening)
29020931	Weight management during pregnancy: a qualitative study of women's and care providers' experiences and perspectives	Holton S	BMC Pregnancy Childbirth	EXCLUDE (based on title and abstract screening)
39770910	Prenatal Breastfeeding Intention Is Consistently Associated with Breastfeeding Duration Among WIC-Participating Women	Anderson CE	Nutrients	EXCLUDE (based on title and abstract screening)
35420291	The effect of fetal hypoxia on myeloperoxidase levels in cord blood: a prospective study	Kose C	Minerva Obstet Gynecol	EXCLUDE (based on title and abstract screening)
29134477	Difference in the size of the placenta and umbilical cord between women with natural pregnancy and those with IVF pregnancy	Yanaihara A	J Assist Reprod Genet	EXCLUDE (based on title and abstract screening)
27608511	Thermal territories of the abdomen after caesarean section birth: infrared thermography and analysis	Childs C	J Wound Care	EXCLUDE (based on title and abstract screening)
29962105	The Impact of Prepregnancy Body Mass Index and Gestational Weight Gain on Perinatal Outcomes for Women With Gestational Diabetes Mellitus	Chiou YL	Worldviews Evid Based Nurs	EXCLUDE (based on title and abstract screening)
34930403	Gene cascade analysis in human granulosa tumor cells (KGN) following exposure to high levels of free fatty acids and insulin	Tremblay PG	J Ovarian Res	EXCLUDE (based on title and abstract screening)
28913136	Clinical analyses of successful and previously failed intracytoplasmic sperm injection cycle parameters in patients with poor ovarian reserve	Kutlu T	Turk J Obstet Gynecol	EXCLUDE (based on title and abstract screening)
33353140	Pregnancy by Assisted Reproductive Technology Is Associated with Shorter Telomere Length in Neonates	Minamoto T	Int J Mol Sci	EXCLUDE (based on title and abstract screening)
25089690	Perfluoroalkyl acid contamination of follicular fluid and its consequence for in vitro oocyte developmental competence	Petro EML	Sci Total Environ	EXCLUDE (based on title and abstract screening)
24112417	Rationale, design, and methodology for the optimizing outcomes in women with gestational diabetes mellitus and their infants study	Berry DC	BMC Pregnancy Childbirth	EXCLUDE (based on title and abstract screening)
25276690	The Relation between Early Pregnancy Anthropometric Indices among Primiparous Women and Macrosomia	Mehrabi E	J Caring Sci	EXCLUDE (based on title and abstract screening)
32189181	Placental histopathology in IVF pregnancies resulting from the transfer of frozen-thawed embryos compared with fresh embryos	Mizrachi Y	J Assist Reprod Genet	EXCLUDE (based on title and abstract screening)
32363548	The role of fetal head circumference in the formation of obstetric anal sphincter injuries following vacuum deliveries among primiparous women	Meyer R	Arch Gynecol Obstet	EXCLUDE (based on title and abstract screening)
24219723	Twin's sex and risk of pre-term birth	Haghighi L	J Obstet Gynaecol	EXCLUDE (based on title and abstract screening)
30756280	Piloting a Telephone Based Health Coaching Program for Pregnant Women: A Mixed Methods Study	Rissel C	Matern Child Health J	EXCLUDE (based on title and abstract screening)
30518822	Reducing fetal origins of childhood obesity through maternal smoking cessation during pregnancy: an intervention study	Wen X	Int J Obes (Lond)	EXCLUDE (based on title and abstract screening)
30819140	Mode of birth after caesarean section: individual prediction scores using Scottish population data	Denham SH	BMC Pregnancy Childbirth	EXCLUDE (based on title and abstract screening)
32539141	Fetal fraction of cell-free DNA in pregnancies after fresh or frozen embryo transfer following assisted reproductive technologies	Talbot AL	Hum Reprod	EXCLUDE (based on title and abstract screening)
29930742	Multifactorial analysis of the stochastic epigenetic variability in cord blood confirmed an impact of common behavioral and environmental factors but not of in vitro conception	Gentilini D	Clin Epigenetics	EXCLUDE (based on title and abstract screening)
26881080	Australian Pregnant Women's Awareness of Gestational Weight Gain and Dietary Guidelines: Opportunity for Action	Bookari K	J Pregnancy	EXCLUDE (based on title and abstract screening)
29153659	A simple clinical method to identify women at higher risk of preeclampsia	Viguiliouk E	Pregnancy Hypertens	EXCLUDE (based on title and abstract screening)
39806215	Predicting factors of ovarian responses in infertile women with polycystic ovary syndrome undergoing IVF/ICSI	Wang Q	J Assist Reprod Genet	EXCLUDE (based on title and abstract screening)
38219085	The impact of follicular fluid phthalate metabolites on the ovarian reserve and ovarian function in Indian women undergoing intracytoplasmic sperm injection	Parikh FR	F S Sci	EXCLUDE (based on title and abstract screening)
39863907	Sperm DNA fragmentation index: limited effectiveness on predicting embryo quality in assisted reproduction technology treatments	Jiang H	Reprod Biol Endocrinol	EXCLUDE (based on title and abstract screening)
25601510	Seeing it through their eyes: a qualitative study of the pregnancy experiences of women with a body mass index of 30 or more	Lavender T	Health Expect	EXCLUDE (based on title and abstract screening)
31086150	Estimation of Serum Creatinine and Uric Acid in Bangladeshi Gestational Diabetic Mother Attending in Tertiary Care Hospital	Mishu FA	Mymensingh Med J	EXCLUDE (based on title and abstract screening)
34246867	Identification of distinct seminal plasma cytokine profiles associated with male age and lifestyle characteristics in unexplained recurrent pregnancy loss	du Fossé NA	J Reprod Immunol	EXCLUDE (based on title and abstract screening)
25633306	In utero exposure to cigarette smoking, environmental tobacco smoke and reproductive hormones in US girls approaching puberty	Gollenberg AL	Horm Res Paediatr	EXCLUDE (based on title and abstract screening)
23020751	Ethnicity, body mass index and risk of pre-eclampsia in a multiethnic New Zealand population	Anderson NH	Aust N Z J Obstet Gynaecol	EXCLUDE (based on title and abstract screening)
26923132	[Infertility: A key time to follow a medical nutritional management. Our experience on 78 patients]	Parent C	Gynecol Obstet Fertil	EXCLUDE (based on title and abstract screening)
23929200	[Anthropometric characteristics of HIV/AIDS: pregnants and birth weight of theirs newborns]	Bassichetto KC	Rev Bras Ginecol Obstet	EXCLUDE (based on title and abstract screening)
29221938	Are women with obesity and infertility willing to attempt weight loss prior to fertility treatment?	Sacha CR	Obes Res Clin Pract	EXCLUDE (based on title and abstract screening)
35130262	Follicular fluid vascular endothelial growth factor in normal and hyperresponder females and how it is affected by the type of trigger	Mahmood MK	J Pak Med Assoc	EXCLUDE (based on title and abstract screening)
39630222	Analysis of the outcomes and factors influencing vaginal trial labor in primiparas at term	Nian S	Arch Gynecol Obstet	EXCLUDE (based on title and abstract screening)
24777674	Maternal WIC participation improves breastfeeding rates: a statewide analysis of WIC participants	Metallinos-Katsaras E	Matern Child Health J	EXCLUDE (based on title and abstract screening)
20622173	Fetal exposure to maternal type 1 diabetes is associated with renal dysfunction at adult age	Abi Khalil C	Diabetes	EXCLUDE (based on title and abstract screening)
28392200	Longitudinal growth of French singleton children born after in vitro fertilization and intracytoplasmic sperm injection. Body mass index up to 5 years of age	Meddeb L	Rev Epidemiol Sante Publique	EXCLUDE (based on title and abstract screening)
21185491	[Prognosis criteria for the management of the infertile couple]	Dechanet C	J Gynecol Obstet Biol Reprod (Paris)	EXCLUDE (based on title and abstract screening)
15513975	Comparison of the effects of acarbose and metformin use on ovulation rates in clomiphene citrate-resistant polycystic ovary syndrome	Sönmez AS	Hum Reprod	EXCLUDE (based on title and abstract screening)
19593493	Birth weight variation according to maternal characteristics and gestational weight gain in Brazilian women	Carvalho Padilha PD	Nutr Hosp	EXCLUDE (based on title and abstract screening)
26885396	Beliefs, Barriers, and Preferences of European Overweight Women to Adopt a Healthier Lifestyle in Pregnancy to Minimize Risk of Developing Gestational Diabetes Mellitus: An Explorative Study	Jelsma JG	J Pregnancy	EXCLUDE (based on title and abstract screening)
26107571	[Temporal evolution of anemia prevalence in pregnant adolescents of a public maternity of Rio de Janeiro]	Pessoa Lda S	Rev Bras Ginecol Obstet	EXCLUDE (based on title and abstract screening)
16098883	Occiput posterior fetal head position increases the risk of anal sphincter injury in vacuum-assisted deliveries	Wu JM	Am J Obstet Gynecol	EXCLUDE (based on title and abstract screening)
23129519	Automated ultrasonographic measurement of basic fetal growth parameters	Pashaj S	Ultraschall Med	EXCLUDE (based on title and abstract screening)
10746752	Low prenatal weight gain among adult WIC participants delivering term singleton infants: variation by maternal and program participation characteristics	Hickey CA	Matern Child Health J	EXCLUDE (based on title and abstract screening)
23054447	Trends and predictors of excessive gestational weight gain among hispanic WIC participants in Southern California	Koleilat M	Matern Child Health J	EXCLUDE (based on title and abstract screening)
28629568	Repeatability of estimated fetal weight: Comparison between MR imaging versus 2D ultrasound in at- and near-term patients	Kadji C	Eur J Radiol	EXCLUDE (based on title and abstract screening)
17291807	[Is primiparity, the only risk factor for type 3 and 4 perineal injury, during delivery?]	Barbier A	Gynecol Obstet Fertil	EXCLUDE (based on title and abstract screening)
39910676	Immune imbalance in the pre-ovulatory follicular microenvironment of overweight and obese women during IVF	Liu Y	J Ovarian Res	EXCLUDE (based on title and abstract screening)
27403341	A Qualitative Study to Examine Perceptions and Barriers to Appropriate Gestational Weight Gain among Participants in the Special Supplemental Nutrition Program for Women Infants and Children Program	Kim LP	J Pregnancy	EXCLUDE (based on title and abstract screening)
39903407	The relevance of female overweight in infertility treatment: a position statement of the Italian Society of Fertility and Sterility and Reproductive Medicine (SIFES-MR)	Carosso AR	J Assist Reprod Genet	EXCLUDE (based on title and abstract screening)
26515471	Obese Mothers have Lower Odds of Experiencing Pro-breastfeeding Hospital Practices than Mothers of Normal Weight: CDC Pregnancy Risk Assessment Monitoring System (PRAMS), 2004-2008	Kair LR	Matern Child Health J	EXCLUDE (based on title and abstract screening)
24890581	Gestational weight change in women attending a group antenatal program aimed at addressing obesity in pregnancy in New South Wales, Australia	Raymond JE	J Midwifery Womens Health	EXCLUDE (based on title and abstract screening)
39808593	Episiotomies and obstetric anal sphincter injuries following a restrictive episiotomy policy in France: An analysis of the 2010, 2016, and 2021 National Perinatal Surveys	Houlbracq R	PLoS Med	EXCLUDE (based on title and abstract screening)
39857651	Bariatric Surgery as a Molecular Modulator: The Role of FSHR Polymorphisms in Enhancing eNOS Expression and Reproductive Hormone Dynamics in Women with Severe Obesity	Voros C	Biomedicines	EXCLUDE (based on title and abstract screening)
23031316	[Duration of breastfeeding from 15 maternity wards of the perinatal network in the Pays de la Loire area]	Branger B	Arch Pediatr	EXCLUDE (based on title and abstract screening)
36518256	The alterations of circulating mucosal-associated invariant T cells in polycystic ovary syndrome	Zhou H	Front Endocrinol (Lausanne)	EXCLUDE (based on title and abstract screening)
26011824	HIF3A association with adiposity: the story begins before birth	Pan H	Epigenomics	EXCLUDE (based on title and abstract screening)
19243350	Parental and perinatal factors affecting childhood anthropometry of very-low-birth-weight premature infants: a population-based survey	Makhoul IR	Acta Paediatr	EXCLUDE (based on title and abstract screening)
39655237	The effects of acupuncture on patients with premature ovarian insufficiency and polycystic ovary syndrome: an umbrella review of systematic reviews and meta-analyses	Bai T	Front Med (Lausanne)	EXCLUDE (based on title and abstract screening)
28846666	Interleukin 6 (IL-6) and Tumor Necrosis Factor α (TNF-α) Single Nucleotide Polymorphisms (SNPs), Inflammation and Metabolism in Gestational Diabetes Mellitus in Inner Mongolia	Zhang J	Med Sci Monit	EXCLUDE (based on title and abstract screening)
35270642	Assessment of Quality of Life in Men Treated for Infertility in Poland	Makara-Studzińska M	Int J Environ Res Public Health	EXCLUDE (based on title and abstract screening)
39288908	Nulliparous Individuals with Class III Obesity: Adverse Outcomes with Labor versus Planned Cesarean Delivery	Cagino KA	Am J Perinatol	EXCLUDE (based on title and abstract screening)
33970258	Preeclampsia Prevalence, Risk Factors, and Pregnancy Outcomes in Sweden and China	Yang Y	JAMA Netw Open	EXCLUDE (based on title and abstract screening)
35165854	Maternal Nutritional Status and Pregnancy Outcomes Post-bariatric Surgery	Alamri SH	Obes Surg	EXCLUDE (based on title and abstract screening)
32776295	Maternal plant-based diet during gestation and pregnancy outcomes	Kesary Y	Arch Gynecol Obstet	EXCLUDE (based on title and abstract screening)
34782256	Impact of maternal pre-pregnancy body mass index on maternal, fetal and neonatal adverse outcomes in the worldwide populations: A systematic review and meta-analysis	Vats H	Obes Res Clin Pract	EXCLUDE (based on title and abstract screening)
32631269	Effects of pre-pregnancy body mass index and gestational weight gain on maternal and infant complications	Sun Y	BMC Pregnancy Childbirth	EXCLUDE (based on title and abstract screening)
36550730	Maternal Anemia and BMI as Determinants of Pregnancy Outcomes: A Hospital-Based Study	Koirala J	J Nepal Health Res Counc	EXCLUDE (based on title and abstract screening)
33428089	Evaluation of maternal and perinatal outcomes in pregnancy with high BMI	Bracken O	Ir J Med Sci	EXCLUDE (based on title and abstract screening)
29685119	Prevalence, risk factors and associated adverse pregnancy outcomes of anaemia in Chinese pregnant women: a multicentre retrospective study	Lin L	BMC Pregnancy Childbirth	EXCLUDE (based on title and abstract screening)
31767240	Influence of increased paternal BMI on pregnancy and child health outcomes independent of maternal effects: A systematic review and meta-analysis	Campbell JM	Obes Res Clin Pract	EXCLUDE (based on title and abstract screening)
37670680	Maternal gestational weight gain and adverse pregnancy outcomes in non-diabetic women	Yin B	J Obstet Gynaecol	EXCLUDE (based on title and abstract screening)
37448449	Long-Term Kidney and Maternal Outcomes After Pregnancy in Living Kidney Donors	van Buren MC	Transpl Int	EXCLUDE (based on title and abstract screening)
38750522	Rethinking causal assumptions about maternal BMI, gestational weight gain, and adverse pregnancy outcomes	Dodd JM	BMC Med	EXCLUDE (based on title and abstract screening)
27536879	Association between perinatal outcomes and maternal pre-pregnancy body mass index	Liu P	Obes Rev	EXCLUDE (based on title and abstract screening)
34979877	Maternal characteristics and pregnancy outcomes in the NICE birth cohort: an assessment of self-selection bias	Ögge LE	J Matern Fetal Neonatal Med	EXCLUDE (based on title and abstract screening)
37270485	Associations of maternal pre-pregnancy BMI and gestational weight gain with the risks of adverse pregnancy outcomes in Chinese women with gestational diabetes mellitus	Ke JF	BMC Pregnancy Childbirth	EXCLUDE (based on title and abstract screening)
37466689	Pregnancy and placental outcomes according to maternal BMI in women with preeclampsia: a retrospective cohort study	Barber E	Arch Gynecol Obstet	EXCLUDE (based on title and abstract screening)
35360083	Effects of Paternal Obesity on Fetal Development and Pregnancy Complications: A Prospective Clinical Cohort Study	Lin J	Front Endocrinol (Lausanne)	EXCLUDE (based on title and abstract screening)
31488801	The effects of eating disorders in pregnancy on mother and baby: a review	Arnold C	Psychiatr Danub	EXCLUDE (based on title and abstract screening)
39366732	Adverse pregnancy outcomes attributable to overweight and obesity across maternal birth regions: a Swedish population-based cohort study	Shirvanifar M	Lancet Public Health	EXCLUDE (based on title and abstract screening)
24246592	Pre-pregnancy obesity: maternal, neonatal and childhood outcomes	Papachatzi E	J Neonatal Perinatal Med	EXCLUDE (based on title and abstract screening)
